# Supplementary material for: Evaluation of multiplex nanopore sequencing for Salmonella serotype prediction and antimicrobial resistance gene and virulence gene detection
Source: Front Microbiol. 2023 Feb 1;13:1073057. doi: 10.3389/fmicb.2022.1073057 (PMC9930645; doi:10.3389/fmicb.2022.1073057)
Supplement: Supplementary file 1 [file Table_3.xlsx]

## Sheet: SP301_TP_Abricate_CARD
Isolate ID (Cornell Food Safety Lab ID)	#FILE	SEQUENCE	START	END	STRAND	GENE	COVERAGE	COVERAGE_MAP	GAPS	%COVERAGE	%IDENTITY	DATABASE	ACCESSION	PRODUCT	RESISTANCE
FSL R9-0518	R2G7B01.assemble.racon1.fasta	ctg1	530833	532321	-	mdsC	4-1493/1512	========/======	2022-01-01	98.48	85.57	card	AE006468.2:393931-392419	MdsC is the outer membrane channel of the multidrug and metal efflux complex MdsABC.	carbapenem;cephalosporin;cephamycin;monobactam;penam;penem;phenicol
FSL R9-0518	R2G7B01.assemble.racon1.fasta	ctg1	532287	535460	-	mdsB	1-3168/3168	========/======	2022-06-14	99.87	89.21	card	AE006468.2:397061-393893	MdsB is the inner membrane transporter of the multidrug and metal efflux complex MdsABC. mdsB corresponds to 1 locus in Pseudomonas aeruginosa PAO1 (gene name: mexQ) and 2 loci in Pseudomonas aeruginosa LESB58.	carbapenem;cephalosporin;cephamycin;monobactam;penam;penem;phenicol
FSL R9-0518	R2G7B01.assemble.racon1.fasta	ctg1	535457	536694	-	mdsA	1-1227/1227	========/======	2022-05-19	99.67	83.41	card	AE006468.2:398284-397057	MdsA is the membrane fusion protein of the multidrug and metal efflux complex MdsABC.	carbapenem;cephalosporin;cephamycin;monobactam;penam;penem;phenicol
FSL R9-0518	R2G7B01.assemble.racon1.fasta	ctg1	539274	539744	+	golS	1-465/465	========/======	2022-01-06	100	87.9	card	AE006468.2:400860-401325	GolS is a regulator activated by the presence of golD and promotes the expression of the MdsABC efflux pump.	carbapenem;cephalosporin;cephamycin;monobactam;penam;penem;phenicol
FSL R9-0518	R2G7B01.assemble.racon1.fasta	ctg1	660915	664053	-	acrB	1-3145/3150	========/======	2022-08-08	99.62	84.27	card	U00096.3:484403-481253	Protein subunit of AcrA-AcrB-TolC multidrug efflux complex. AcrB functions as a herterotrimer which forms the inner membrane component and is primarily responsible for substrate recognition and energy transduction by acting as a drug/proton antiporter.	cephalosporin;fluoroquinolone;glycylcycline;penam;phenicol;rifamycin;tetracycline;triclosan
FSL R9-0518	R2G7B01.assemble.racon1.fasta	ctg1	664076	665269	-	Escherichia_coli_acrA	1-1194/1194	===============	0/0	100	82.5	card	U00096.3:485619-484425	AcrA is a subunit of the AcrAB-TolC multidrug efflux system that in E. coli.	cephalosporin;fluoroquinolone;glycylcycline;penam;phenicol;rifamycin;tetracycline;triclosan
FSL R9-0518	R2G7B01.assemble.racon1.fasta	ctg1	848502	849174	-	kdpE	1-673/678	========/======	2022-02-02	99.12	80.42	card	U00096.3:721733-721055	kdpE is a transcriptional activator that is part of the two-component system KdpD/KdpE that is studied for its regulatory role in potassium transport and has been identified as an adaptive regulator involved in the virulence and intracellular survival of pathogenic bacteria. kdpE regulates a range of virulence loci through direct promoter binding.	aminoglycoside
FSL R9-0518	R2G7B01.assemble.racon1.fasta	ctg1	1131725	1133471	+	msbA	1-1749/1749	========/======	2022-01-02	99.89	84.91	card	U00096.3:966620-968369	MsbA is a multidrug resistance transporter homolog from E. coli and belongs to a superfamily of transporters that contain an adenosine triphosphate (ATP) binding cassette (ABC) which is also called a nucleotide-binding domain (NBD). MsbA is a member of the MDR-ABC transporter group by sequence homology. MsbA transports lipid A a major component of the bacterial outer cell membrane and is the only…	nitroimidazole
FSL R9-0518	R2G7B01.assemble.racon1.fasta	ctg1	1653678	1654049	-	marA	1-372/384	===============	0/0	96.88	86.83	card	AP009048.1:1621287-1621671	In the presence of antibiotic stress E. coli overexpresses the global activator protein MarA which besides inducing MDR efflux pump AcrAB also down- regulates synthesis of the porin OmpF.	carbapenem;cephalosporin;cephamycin;fluoroquinolone;glycylcycline;monobactam;penam;penem;phenicol;rifamycin;tetracycline;triclosan
FSL R9-0518	R2G7B01.assemble.racon1.fasta	ctg1	1771158	1771595	+	AAC(6')-Iy	1-438/438	===============	0/0	100	86.53	card	AF144880:3541-3979	AAC(6')-Iy is a chromosomal-encoded aminoglycoside acetyltransferase in S. enteritidis and S. enterica. Regulatory mutation required to increase expression of this chromosomally-encoded gene for resistance. In the specific system aminoglycoside resistance was due to a transcriptional fusion secondary to a chromosomal deletion in which the downstream aac(6')-Iy gene was placed under the control of…	aminoglycoside
FSL R9-0518	R2G7B01.assemble.racon1.fasta	ctg1	1942471	1942884	+	H-NS	1-414/414	===============	0/0	100	87.44	card	BA000007.3:1738104-1737690	H-NS is a histone-like protein involved in global gene regulation in Gram-negative bacteria. It is a repressor of the membrane fusion protein genes acrE mdtE and emrK as well as nearby genes of many RND-type multidrug exporters.	cephalosporin;cephamycin;fluoroquinolone;macrolide;penam;tetracycline
FSL R9-0518	R2G7B01.assemble.racon1.fasta	ctg1	2121987	2122709	-	sdiA	1-723/723	===============	0/0	100	88.66	card	AE006468.2:2040377-2039654	SdiA is a cell division regulator that is also a positive regulator of AcrAB only when it's expressed from a plasmid. When the sdiA gene is on the chromosome it has no effect on expression of acrAB	cephalosporin;fluoroquinolone;glycylcycline;penam;phenicol;rifamycin;tetracycline;triclosan
FSL R9-0518	R2G7B01.assemble.racon1.fasta	ctg1	2295546	2298667	+	mdtB	1-3123/3123	========/======	2022-03-03	99.94	80.19	card	U00096:2155262-2158385	MdtB is a transporter that forms a heteromultimer complex with MdtC to form a multidrug transporter. MdtBC is part of the MdtABC-TolC efflux complex.	aminocoumarin
FSL R9-0518	R2G7B01.assemble.racon1.fasta	ctg1	2298674	2301717	+	mdtC	7-3054/3078	========/======	2022-04-04	98.9	80.61	card	U00096:2158385-2161463	MdtC is a transporter that forms a heteromultimer complex with MdtB to form a multidrug transporter. MdtBC is part of the MdtABC-TolC efflux complex. In the absence of MdtB MdtC can form a homomultimer complex that results in a functioning efflux complex with a narrower drug specificity. mdtC corresponds to 3 loci in Pseudomonas aeruginosa PAO1 (gene name: muxC/muxB) and 3 loci in Pseudomonas aer…	aminocoumarin
FSL R9-0518	R2G7B01.assemble.racon1.fasta	ctg1	2303150	2304551	+	baeS	1-1404/1404	========/======	2022-02-02	99.86	80.27	card	AP009048:2165012-2166416	BaeS is a sensor kinase in the BaeSR regulatory system. While it phosphorylates BaeR to increase its activity BaeS is not necessary for overexpressed BaeR to confer resistance.	aminocoumarin;aminoglycoside
FSL R9-0518	R2G7B01.assemble.racon1.fasta	ctg1	2304548	2305266	+	baeR	1-719/723	===============	0/0	99.45	80.81	card	AP009048.1:2166412-2167135	BaeR is a response regulator that promotes the expression of MdtABC and AcrD efflux complexes.	aminocoumarin;aminoglycoside
FSL R9-0518	R2G7B01.assemble.racon1.fasta	ctg1	2640791	2643901	+	acrD	1-3114/3114	========/======	2022-03-03	99.9	81.21	card	AP009048.1:2586250-2589364	AcrD is an aminoglycoside efflux pump expressed in E. coli. Its expression can be induced by indole and is regulated by baeRS and cpxAR.	aminoglycoside
FSL R9-0518	R2G7B01.assemble.racon1.fasta	ctg1	2862757	2863287	+	emrR	1-531/531	===============	0/0	100	84.93	card	U00096.3:2810769-2811300	EmrR is a negative regulator for the EmrAB-TolC multidrug efflux pump in E. coli. Mutations lead to EmrAB-TolC overexpression.	fluoroquinolone
FSL R9-0518	R2G7B01.assemble.racon1.fasta	ctg1	2863414	2864585	+	emrA	1-1173/1173	========/======	2022-07-09	99.57	82.33	card	AP009048:2810082-2811255	EmrA is a membrane fusion protein providing an efflux pathway with EmrB and TolC between the inner and outer membranes of E. coli a Gram-negative bacterium.	fluoroquinolone
FSL R9-0518	R2G7B01.assemble.racon1.fasta	ctg1	2864602	2866139	+	emrB	1-1539/1539	========/======	2022-01-01	99.94	84.41	card	U00096:2812615-2814154	emrB is a translocase in the emrB -TolC efflux protein in E. coli. It recognizes substrates including carbonyl cyanide m-chlorophenylhydrazone (CCCP) nalidixic acid and thioloactomycin.	fluoroquinolone
FSL R9-0518	R2G7B01.assemble.racon1.fasta	ctg1	3230779	3232263	+	tolC	1-1488/1488	========/======	2022-03-05	99.73	81.53	card	FJ768952:0-1488	TolC is a protein subunit of many multidrug efflux complexes in Gram negative bacteria. It is an outer membrane efflux protein and is constitutively open. Regulation of efflux activity is often at its periplasmic entrance by other components of the efflux complex.	aminocoumarin;aminoglycoside;carbapenem;cephalosporin;cephamycin;fluoroquinolone;glycylcycline;macrolide;penam;penem;peptide;phenicol;rifamycin;tetracycline;triclosan
FSL R9-0518	R2G7B01.assemble.racon1.fasta	ctg1	3249966	3250781	-	bacA	1-818/822	========/======	2022-03-06	99.03	85.24	card	U00096.3:3204131-3203309	The bacA gene product (BacA) recycles undecaprenyl pyrophosphate during cell wall biosynthesis which confers resistance to bacitracin.	peptide
FSL R9-0518	R2G7B01.assemble.racon1.fasta	ctg1	3524278	3524909	+	CRP	1-633/633	========/======	2022-01-01	99.84	88.47	card	AP009048.1:4154296-4153663	CRP is a global regulator that represses MdtEF multidrug efflux pump expression.	fluoroquinolone;macrolide;penam
FSL R9-0518	R2G7B01.assemble.racon1.fasta	ctg1	4113591	4114956	-	cpxA	1-1367/1374	========/======	2022-01-01	99.42	85	card	BA000007.3:4905062-4903688	CpxA is a membrane-localized sensor kinase that is activated by envelope stress. It starts a kinase cascade that activates CpxR which promotes efflux complex expression.	aminocoumarin;aminoglycoside
FSL R8-6670	R2G7B02.assemble.racon1.fasta	ctg1	361942	362363	+	FosA7	1-423/423	========/======	2022-01-01	99.76	96.22	card	LAPJ01000014.1:36822-37245	fosA7 is an enzyme that confers resistance to fosfomycin in Escherichia coli by breaking the epoxide ring of the molecule.	fosfomycin
FSL R8-6670	R2G7B02.assemble.racon1.fasta	ctg1	873717	875226	-	mdsC	1-1512/1512	========/======	2022-01-02	99.87	98.61	card	AE006468.2:393931-392419	MdsC is the outer membrane channel of the multidrug and metal efflux complex MdsABC.	carbapenem;cephalosporin;cephamycin;monobactam;penam;penem;phenicol
FSL R8-6670	R2G7B02.assemble.racon1.fasta	ctg1	875189	878354	-	mdsB	1-3168/3168	========/======	2022-02-02	99.94	99.12	card	AE006468.2:397061-393893	MdsB is the inner membrane transporter of the multidrug and metal efflux complex MdsABC. mdsB corresponds to 1 locus in Pseudomonas aeruginosa PAO1 (gene name: mexQ) and 2 loci in Pseudomonas aeruginosa LESB58.	carbapenem;cephalosporin;cephamycin;monobactam;penam;penem;phenicol
FSL R8-6670	R2G7B02.assemble.racon1.fasta	ctg1	878351	879576	-	mdsA	1-1227/1227	========/======	2022-01-01	99.92	98.78	card	AE006468.2:398284-397057	MdsA is the membrane fusion protein of the multidrug and metal efflux complex MdsABC.	carbapenem;cephalosporin;cephamycin;monobactam;penam;penem;phenicol
FSL R8-6670	R2G7B02.assemble.racon1.fasta	ctg1	882151	882615	+	golS	1-465/465	===============	0/0	100	99.36	card	AE006468.2:400860-401325	GolS is a regulator activated by the presence of golD and promotes the expression of the MdsABC efflux pump.	carbapenem;cephalosporin;cephamycin;monobactam;penam;penem;phenicol
FSL R8-6670	R2G7B02.assemble.racon1.fasta	ctg1	910174	911330	-	Escherichia_coli_ampH	1-1158/1158	========/======	2022-01-01	99.91	80.05	card	AP012030.1:396711-395553	AmpH is a class C ampC-like beta-lactamase and penicillin-binding protein identified in Escherichia coli.	cephalosporin;penam
FSL R8-6670	R2G7B02.assemble.racon1.fasta	ctg1	1010418	1013545	-	acrB	1-3132/3150	========/======	2022-06-06	99.27	85.54	card	U00096.3:484403-481253	Protein subunit of AcrA-AcrB-TolC multidrug efflux complex. AcrB functions as a herterotrimer which forms the inner membrane component and is primarily responsible for substrate recognition and energy transduction by acting as a drug/proton antiporter.	cephalosporin;fluoroquinolone;glycylcycline;penam;phenicol;rifamycin;tetracycline;triclosan
FSL R8-6670	R2G7B02.assemble.racon1.fasta	ctg1	1013568	1014760	-	Escherichia_coli_acrA	1-1194/1194	========/======	2022-01-01	99.92	82.92	card	U00096.3:485619-484425	AcrA is a subunit of the AcrAB-TolC multidrug efflux system that in E. coli.	cephalosporin;fluoroquinolone;glycylcycline;penam;phenicol;rifamycin;tetracycline;triclosan
FSL R8-6670	R2G7B02.assemble.racon1.fasta	ctg1	1283252	1283924	-	kdpE	1-673/678	========/======	2022-02-02	99.12	81.31	card	U00096.3:721733-721055	kdpE is a transcriptional activator that is part of the two-component system KdpD/KdpE that is studied for its regulatory role in potassium transport and has been identified as an adaptive regulator involved in the virulence and intracellular survival of pathogenic bacteria. kdpE regulates a range of virulence loci through direct promoter binding.	aminoglycoside
FSL R8-6670	R2G7B02.assemble.racon1.fasta	ctg1	1540088	1541836	+	msbA	1-1749/1749	===============	0/0	100	84.68	card	U00096.3:966620-968369	MsbA is a multidrug resistance transporter homolog from E. coli and belongs to a superfamily of transporters that contain an adenosine triphosphate (ATP) binding cassette (ABC) which is also called a nucleotide-binding domain (NBD). MsbA is a member of the MDR-ABC transporter group by sequence homology. MsbA transports lipid A a major component of the bacterial outer cell membrane and is the only…	nitroimidazole
FSL R8-6670	R2G7B02.assemble.racon1.fasta	ctg1	2114259	2114608	-	marA	1-350/384	==============.	0/0	91.15	89.14	card	AP009048.1:1621287-1621671	In the presence of antibiotic stress E. coli overexpresses the global activator protein MarA which besides inducing MDR efflux pump AcrAB also down- regulates synthesis of the porin OmpF.	carbapenem;cephalosporin;cephamycin;fluoroquinolone;glycylcycline;monobactam;penam;penem;phenicol;rifamycin;tetracycline;triclosan
FSL R8-6670	R2G7B02.assemble.racon1.fasta	ctg1	2227370	2227807	+	AAC(6')-Iaa	1-438/438	===============	0/0	100	98.86	card	AE006468.2:1707351-1707789	AAC(6')-Iaa is a chromosomal-encoded aminoglycoside acetyltransferase in S. typhimurium	aminoglycoside
FSL R8-6670	R2G7B02.assemble.racon1.fasta	ctg1	2383447	2383859	+	H-NS	1-414/414	========/======	2022-01-01	99.76	88.65	card	BA000007.3:1738104-1737690	H-NS is a histone-like protein involved in global gene regulation in Gram-negative bacteria. It is a repressor of the membrane fusion protein genes acrE mdtE and emrK as well as nearby genes of many RND-type multidrug exporters.	cephalosporin;cephamycin;fluoroquinolone;macrolide;penam;tetracycline
FSL R8-6670	R2G7B02.assemble.racon1.fasta	ctg1	2573608	2574330	-	sdiA	1-723/723	===============	0/0	100	99.17	card	AE006468.2:2040377-2039654	SdiA is a cell division regulator that is also a positive regulator of AcrAB only when it's expressed from a plasmid. When the sdiA gene is on the chromosome it has no effect on expression of acrAB	cephalosporin;fluoroquinolone;glycylcycline;penam;phenicol;rifamycin;tetracycline;triclosan
FSL R8-6670	R2G7B02.assemble.racon1.fasta	ctg1	2645491	2646913	-	mdtK	1-1425/1425	========/======	2022-02-02	99.86	99.02	card	CP014358.1:2162750-2161325	A multidrug and toxic compound extrusions (MATE) transporter conferring resistance to norfloxacin doxorubicin and acriflavine.	fluoroquinolone
FSL R8-6670	R2G7B02.assemble.racon1.fasta	ctg1	2768400	2771518	+	mdtB	1-3122/3123	========/======	2022-03-03	99.87	81.17	card	U00096:2155262-2158385	MdtB is a transporter that forms a heteromultimer complex with MdtC to form a multidrug transporter. MdtBC is part of the MdtABC-TolC efflux complex.	aminocoumarin
FSL R8-6670	R2G7B02.assemble.racon1.fasta	ctg1	2771526	2774571	+	mdtC	7-3054/3078	========/======	2022-02-02	98.96	81.56	card	U00096:2158385-2161463	MdtC is a transporter that forms a heteromultimer complex with MdtB to form a multidrug transporter. MdtBC is part of the MdtABC-TolC efflux complex. In the absence of MdtB MdtC can form a homomultimer complex that results in a functioning efflux complex with a narrower drug specificity. mdtC corresponds to 3 loci in Pseudomonas aeruginosa PAO1 (gene name: muxC/muxB) and 3 loci in Pseudomonas aer…	aminocoumarin
FSL R8-6670	R2G7B02.assemble.racon1.fasta	ctg1	2777401	2778120	+	baeR	1-722/723	========/======	2022-02-02	99.59	81.58	card	AP009048.1:2166412-2167135	BaeR is a response regulator that promotes the expression of MdtABC and AcrD efflux complexes.	aminocoumarin;aminoglycoside
FSL R8-6670	R2G7B02.assemble.racon1.fasta	ctg1	2910056	2911698	-	yojI	1-1644/1644	========/======	2022-06-07	99.76	80.51	card	U00096.3:2308615-2306971	YojI mediates resistance to the peptide antibiotic microcin J25 when it is expressed from a multicopy vector. YojI is capable of pumping out microcin molecules. The outer membrane protein TolC in addition to YojI is required for export of microcin J25 out of the cell. Microcin J25 is thus the first known substrate for YojI.	peptide
FSL R8-6670	R2G7B02.assemble.racon1.fasta	ctg1	3146593	3149703	+	acrD	1-3114/3114	========/======	2022-07-07	99.84	81.87	card	AP009048.1:2586250-2589364	AcrD is an aminoglycoside efflux pump expressed in E. coli. Its expression can be induced by indole and is regulated by baeRS and cpxAR.	aminoglycoside
FSL R8-6670	R2G7B02.assemble.racon1.fasta	ctg1	3430657	3431187	+	emrR	1-531/531	===============	0/0	100	85.69	card	U00096.3:2810769-2811300	EmrR is a negative regulator for the EmrAB-TolC multidrug efflux pump in E. coli. Mutations lead to EmrAB-TolC overexpression.	fluoroquinolone
FSL R8-6670	R2G7B02.assemble.racon1.fasta	ctg1	3431314	3432486	+	emrA	1-1173/1173	========/======	2022-02-02	99.91	82.62	card	AP009048:2810082-2811255	EmrA is a membrane fusion protein providing an efflux pathway with EmrB and TolC between the inner and outer membranes of E. coli a Gram-negative bacterium.	fluoroquinolone
FSL R8-6670	R2G7B02.assemble.racon1.fasta	ctg1	3432503	3434039	+	emrB	1-1539/1539	========/======	2022-02-02	99.87	84.41	card	U00096:2812615-2814154	emrB is a translocase in the emrB -TolC efflux protein in E. coli. It recognizes substrates including carbonyl cyanide m-chlorophenylhydrazone (CCCP) nalidixic acid and thioloactomycin.	fluoroquinolone
FSL R8-6670	R2G7B02.assemble.racon1.fasta	ctg1	3832300	3833756	+	tolC	1-1466/1488	========/======	2022-02-09	97.92	81.58	card	FJ768952:0-1488	TolC is a protein subunit of many multidrug efflux complexes in Gram negative bacteria. It is an outer membrane efflux protein and is constitutively open. Regulation of efflux activity is often at its periplasmic entrance by other components of the efflux complex.	aminocoumarin;aminoglycoside;carbapenem;cephalosporin;cephamycin;fluoroquinolone;glycylcycline;macrolide;penam;penem;peptide;phenicol;rifamycin;tetracycline;triclosan
FSL R8-6670	R2G7B02.assemble.racon1.fasta	ctg1	3854276	3855093	-	bacA	1-818/822	========/======	2022-02-02	99.39	85.71	card	U00096.3:3204131-3203309	The bacA gene product (BacA) recycles undecaprenyl pyrophosphate during cell wall biosynthesis which confers resistance to bacitracin.	peptide
FSL R8-6670	R2G7B02.assemble.racon1.fasta	ctg1	4091224	4091855	+	CRP	1-633/633	========/======	2022-01-01	99.84	87.84	card	AP009048.1:4154296-4153663	CRP is a global regulator that represses MdtEF multidrug efflux pump expression.	fluoroquinolone;macrolide;penam
FSL R8-6670	R2G7B02.assemble.racon1.fasta	ctg1	4754466	4755831	-	cpxA	1-1367/1374	========/======	2022-01-01	99.42	85.08	card	BA000007.3:4905062-4903688	CpxA is a membrane-localized sensor kinase that is activated by envelope stress. It starts a kinase cascade that activates CpxR which promotes efflux complex expression.	aminocoumarin;aminoglycoside
FSL R8-4727	R2G7B03.assemble.racon1.fasta	ctg1	49508	51150	-	yojI	1-1644/1644	========/======	2022-08-11	99.64	80.23	card	U00096.3:2308615-2306971	YojI mediates resistance to the peptide antibiotic microcin J25 when it is expressed from a multicopy vector. YojI is capable of pumping out microcin molecules. The outer membrane protein TolC in addition to YojI is required for export of microcin J25 out of the cell. Microcin J25 is thus the first known substrate for YojI.	peptide
FSL R8-4727	R2G7B03.assemble.racon1.fasta	ctg1	276240	279347	+	acrD	1-3114/3114	========/======	2022-08-08	99.78	81.93	card	AP009048.1:2586250-2589364	AcrD is an aminoglycoside efflux pump expressed in E. coli. Its expression can be induced by indole and is regulated by baeRS and cpxAR.	aminoglycoside
FSL R8-4727	R2G7B03.assemble.racon1.fasta	ctg1	589698	590228	+	emrR	1-531/531	===============	0/0	100	85.5	card	U00096.3:2810769-2811300	EmrR is a negative regulator for the EmrAB-TolC multidrug efflux pump in E. coli. Mutations lead to EmrAB-TolC overexpression.	fluoroquinolone
FSL R8-4727	R2G7B03.assemble.racon1.fasta	ctg1	590355	591526	+	emrA	1-1173/1173	========/======	2022-03-03	99.83	82.45	card	AP009048:2810082-2811255	EmrA is a membrane fusion protein providing an efflux pathway with EmrB and TolC between the inner and outer membranes of E. coli a Gram-negative bacterium.	fluoroquinolone
FSL R8-4727	R2G7B03.assemble.racon1.fasta	ctg1	591543	593078	+	emrB	1-1539/1539	========/======	2022-03-03	99.81	84.34	card	U00096:2812615-2814154	emrB is a translocase in the emrB -TolC efflux protein in E. coli. It recognizes substrates including carbonyl cyanide m-chlorophenylhydrazone (CCCP) nalidixic acid and thioloactomycin.	fluoroquinolone
FSL R8-4727	R2G7B03.assemble.racon1.fasta	ctg1	1003079	1004534	+	tolC	1-1466/1488	========/======	2022-03-10	97.85	81.58	card	FJ768952:0-1488	TolC is a protein subunit of many multidrug efflux complexes in Gram negative bacteria. It is an outer membrane efflux protein and is constitutively open. Regulation of efflux activity is often at its periplasmic entrance by other components of the efflux complex.	aminocoumarin;aminoglycoside;carbapenem;cephalosporin;cephamycin;fluoroquinolone;glycylcycline;macrolide;penam;penem;peptide;phenicol;rifamycin;tetracycline;triclosan
FSL R8-4727	R2G7B03.assemble.racon1.fasta	ctg1	1025055	1025872	-	bacA	1-818/822	========/======	2022-02-02	99.39	85.71	card	U00096.3:3204131-3203309	The bacA gene product (BacA) recycles undecaprenyl pyrophosphate during cell wall biosynthesis which confers resistance to bacitracin.	peptide
FSL R8-4727	R2G7B03.assemble.racon1.fasta	ctg1	1263790	1264421	+	CRP	1-633/633	========/======	2022-01-01	99.84	87.99	card	AP009048.1:4154296-4153663	CRP is a global regulator that represses MdtEF multidrug efflux pump expression.	fluoroquinolone;macrolide;penam
FSL R8-4727	R2G7B03.assemble.racon1.fasta	ctg1	1904813	1906177	-	cpxA	1-1367/1374	========/======	2022-02-02	99.34	85.15	card	BA000007.3:4905062-4903688	CpxA is a membrane-localized sensor kinase that is activated by envelope stress. It starts a kinase cascade that activates CpxR which promotes efflux complex expression.	aminocoumarin;aminoglycoside
FSL R8-4727	R2G7B03.assemble.racon1.fasta	ctg1	2861312	2862822	-	mdsC	1-1512/1512	========/======	2022-01-01	99.93	98.35	card	AE006468.2:393931-392419	MdsC is the outer membrane channel of the multidrug and metal efflux complex MdsABC.	carbapenem;cephalosporin;cephamycin;monobactam;penam;penem;phenicol
FSL R8-4727	R2G7B03.assemble.racon1.fasta	ctg1	2862785	2865950	-	mdsB	1-3168/3168	========/======	2022-02-02	99.94	99.05	card	AE006468.2:397061-393893	MdsB is the inner membrane transporter of the multidrug and metal efflux complex MdsABC. mdsB corresponds to 1 locus in Pseudomonas aeruginosa PAO1 (gene name: mexQ) and 2 loci in Pseudomonas aeruginosa LESB58.	carbapenem;cephalosporin;cephamycin;monobactam;penam;penem;phenicol
FSL R8-4727	R2G7B03.assemble.racon1.fasta	ctg1	2865947	2867170	-	mdsA	1-1227/1227	========/======	2022-02-03	99.76	98.86	card	AE006468.2:398284-397057	MdsA is the membrane fusion protein of the multidrug and metal efflux complex MdsABC.	carbapenem;cephalosporin;cephamycin;monobactam;penam;penem;phenicol
FSL R8-4727	R2G7B03.assemble.racon1.fasta	ctg1	2869743	2870207	+	golS	1-465/465	===============	0/0	100	99.57	card	AE006468.2:400860-401325	GolS is a regulator activated by the presence of golD and promotes the expression of the MdsABC efflux pump.	carbapenem;cephalosporin;cephamycin;monobactam;penam;penem;phenicol
FSL R8-4727	R2G7B03.assemble.racon1.fasta	ctg1	2897778	2898934	-	Escherichia_coli_ampH	1-1158/1158	========/======	2022-01-01	99.91	80.4	card	AP012030.1:396711-395553	AmpH is a class C ampC-like beta-lactamase and penicillin-binding protein identified in Escherichia coli.	cephalosporin;penam
FSL R8-4727	R2G7B03.assemble.racon1.fasta	ctg1	2996235	2999361	-	acrB	1-3132/3150	========/======	2022-07-07	99.24	85.19	card	U00096.3:484403-481253	Protein subunit of AcrA-AcrB-TolC multidrug efflux complex. AcrB functions as a herterotrimer which forms the inner membrane component and is primarily responsible for substrate recognition and energy transduction by acting as a drug/proton antiporter.	cephalosporin;fluoroquinolone;glycylcycline;penam;phenicol;rifamycin;tetracycline;triclosan
FSL R8-4727	R2G7B03.assemble.racon1.fasta	ctg1	2999384	3000577	-	Escherichia_coli_acrA	1-1194/1194	===============	0/0	100	83	card	U00096.3:485619-484425	AcrA is a subunit of the AcrAB-TolC multidrug efflux system that in E. coli.	cephalosporin;fluoroquinolone;glycylcycline;penam;phenicol;rifamycin;tetracycline;triclosan
FSL R8-4727	R2G7B03.assemble.racon1.fasta	ctg1	3099694	3100048	+	ramA	21-375/375	===============	0/0	94.67	80.28	card	JQ727668:0-375	RamA (resistance antibiotic multiple) is a positive regulator of AcrAB-TolC and leads to high level multidrug resistance in Klebsiella pneumoniae Salmonella enterica and Enterobacter aerugenes increasing the expression of both the mar operon as well as AcrAB. RamA also decreases OmpF expression.	carbapenem;cephalosporin;cephamycin;fluoroquinolone;glycylcycline;monobactam;penam;penem;phenicol;rifamycin;tetracycline;triclosan
FSL R8-4727	R2G7B03.assemble.racon1.fasta	ctg1	3227420	3228092	-	kdpE	1-673/678	========/======	2022-02-02	99.12	81.75	card	U00096.3:721733-721055	kdpE is a transcriptional activator that is part of the two-component system KdpD/KdpE that is studied for its regulatory role in potassium transport and has been identified as an adaptive regulator involved in the virulence and intracellular survival of pathogenic bacteria. kdpE regulates a range of virulence loci through direct promoter binding.	aminoglycoside
FSL R8-4727	R2G7B03.assemble.racon1.fasta	ctg1	3495423	3497171	+	msbA	1-1749/1749	===============	0/0	100	84.96	card	U00096.3:966620-968369	MsbA is a multidrug resistance transporter homolog from E. coli and belongs to a superfamily of transporters that contain an adenosine triphosphate (ATP) binding cassette (ABC) which is also called a nucleotide-binding domain (NBD). MsbA is a member of the MDR-ABC transporter group by sequence homology. MsbA transports lipid A a major component of the bacterial outer cell membrane and is the only…	nitroimidazole
FSL R8-4727	R2G7B03.assemble.racon1.fasta	ctg1	3685356	3686078	+	sdiA	1-723/723	===============	0/0	100	99.03	card	AE006468.2:2040377-2039654	SdiA is a cell division regulator that is also a positive regulator of AcrAB only when it's expressed from a plasmid. When the sdiA gene is on the chromosome it has no effect on expression of acrAB	cephalosporin;fluoroquinolone;glycylcycline;penam;phenicol;rifamycin;tetracycline;triclosan
FSL R8-4727	R2G7B03.assemble.racon1.fasta	ctg1	3883865	3884277	-	H-NS	1-414/414	========/======	2022-01-01	99.76	88.89	card	BA000007.3:1738104-1737690	H-NS is a histone-like protein involved in global gene regulation in Gram-negative bacteria. It is a repressor of the membrane fusion protein genes acrE mdtE and emrK as well as nearby genes of many RND-type multidrug exporters.	cephalosporin;cephamycin;fluoroquinolone;macrolide;penam;tetracycline
FSL R8-4727	R2G7B03.assemble.racon1.fasta	ctg1	4032218	4032655	-	AAC(6')-Iy	1-438/438	===============	0/0	100	98.4	card	AF144880:3541-3979	AAC(6')-Iy is a chromosomal-encoded aminoglycoside acetyltransferase in S. enteritidis and S. enterica. Regulatory mutation required to increase expression of this chromosomally-encoded gene for resistance. In the specific system aminoglycoside resistance was due to a transcriptional fusion secondary to a chromosomal deletion in which the downstream aac(6')-Iy gene was placed under the control of…	aminoglycoside
FSL R8-4727	R2G7B03.assemble.racon1.fasta	ctg1	4154332	4154680	+	marA	1-350/384	========/=====.	2022-01-01	90.89	88.86	card	AP009048.1:1621287-1621671	In the presence of antibiotic stress E. coli overexpresses the global activator protein MarA which besides inducing MDR efflux pump AcrAB also down- regulates synthesis of the porin OmpF.	carbapenem;cephalosporin;cephamycin;fluoroquinolone;glycylcycline;monobactam;penam;penem;phenicol;rifamycin;tetracycline;triclosan
FSL R8-4727	R2G7B03.assemble.racon1.fasta	ctg1	4568565	4569987	-	mdtK	1-1425/1425	========/======	2022-02-02	99.86	99.3	card	CP014358.1:2162750-2161325	A multidrug and toxic compound extrusions (MATE) transporter conferring resistance to norfloxacin doxorubicin and acriflavine.	fluoroquinolone
FSL R8-4727	R2G7B03.assemble.racon1.fasta	ctg1	4686553	4689671	+	mdtB	1-3122/3123	========/======	2022-02-03	99.87	81.2	card	U00096:2155262-2158385	MdtB is a transporter that forms a heteromultimer complex with MdtC to form a multidrug transporter. MdtBC is part of the MdtABC-TolC efflux complex.	aminocoumarin
FSL R8-4727	R2G7B03.assemble.racon1.fasta	ctg1	4689679	4692726	+	mdtC	7-3054/3078	========/======	2022-02-02	98.99	81.53	card	U00096:2158385-2161463	MdtC is a transporter that forms a heteromultimer complex with MdtB to form a multidrug transporter. MdtBC is part of the MdtABC-TolC efflux complex. In the absence of MdtB MdtC can form a homomultimer complex that results in a functioning efflux complex with a narrower drug specificity. mdtC corresponds to 3 loci in Pseudomonas aeruginosa PAO1 (gene name: muxC/muxB) and 3 loci in Pseudomonas aer…	aminocoumarin
FSL R8-4727	R2G7B03.assemble.racon1.fasta	ctg1	4695560	4696268	+	baeR	1-710/723	========/======	2022-01-01	98.06	81.83	card	AP009048.1:2166412-2167135	BaeR is a response regulator that promotes the expression of MdtABC and AcrD efflux complexes.	aminocoumarin;aminoglycoside
FSL R8-3404	R2G7B04.assemble.racon1.fasta	ctg1	210707	211379	+	kdpE	1-673/678	========/======	2022-02-02	99.12	81.75	card	U00096.3:721733-721055	kdpE is a transcriptional activator that is part of the two-component system KdpD/KdpE that is studied for its regulatory role in potassium transport and has been identified as an adaptive regulator involved in the virulence and intracellular survival of pathogenic bacteria. kdpE regulates a range of virulence loci through direct promoter binding.	aminoglycoside
FSL R8-3404	R2G7B04.assemble.racon1.fasta	ctg1	430095	431287	+	Escherichia_coli_acrA	1-1194/1194	========/======	2022-01-01	99.92	83.25	card	U00096.3:485619-484425	AcrA is a subunit of the AcrAB-TolC multidrug efflux system that in E. coli.	cephalosporin;fluoroquinolone;glycylcycline;penam;phenicol;rifamycin;tetracycline;triclosan
FSL R8-3404	R2G7B04.assemble.racon1.fasta	ctg1	431310	434437	+	acrB	1-3132/3150	========/======	2022-06-06	99.27	85.61	card	U00096.3:484403-481253	Protein subunit of AcrA-AcrB-TolC multidrug efflux complex. AcrB functions as a herterotrimer which forms the inner membrane component and is primarily responsible for substrate recognition and energy transduction by acting as a drug/proton antiporter.	cephalosporin;fluoroquinolone;glycylcycline;penam;phenicol;rifamycin;tetracycline;triclosan
FSL R8-3404	R2G7B04.assemble.racon1.fasta	ctg1	533552	534708	+	Escherichia_coli_ampH	1-1158/1158	========/======	2022-01-01	99.91	80.05	card	AP012030.1:396711-395553	AmpH is a class C ampC-like beta-lactamase and penicillin-binding protein identified in Escherichia coli.	cephalosporin;penam
FSL R8-3404	R2G7B04.assemble.racon1.fasta	ctg1	562207	562671	-	golS	1-465/465	===============	0/0	100	98.71	card	AE006468.2:400860-401325	GolS is a regulator activated by the presence of golD and promotes the expression of the MdsABC efflux pump.	carbapenem;cephalosporin;cephamycin;monobactam;penam;penem;phenicol
FSL R8-3404	R2G7B04.assemble.racon1.fasta	ctg1	565247	566472	+	mdsA	1-1227/1227	========/======	2022-01-01	99.92	98.78	card	AE006468.2:398284-397057	MdsA is the membrane fusion protein of the multidrug and metal efflux complex MdsABC.	carbapenem;cephalosporin;cephamycin;monobactam;penam;penem;phenicol
FSL R8-3404	R2G7B04.assemble.racon1.fasta	ctg1	566469	569635	+	mdsB	1-3168/3168	========/======	2022-01-01	99.97	99.18	card	AE006468.2:397061-393893	MdsB is the inner membrane transporter of the multidrug and metal efflux complex MdsABC. mdsB corresponds to 1 locus in Pseudomonas aeruginosa PAO1 (gene name: mexQ) and 2 loci in Pseudomonas aeruginosa LESB58.	carbapenem;cephalosporin;cephamycin;monobactam;penam;penem;phenicol
FSL R8-3404	R2G7B04.assemble.racon1.fasta	ctg1	569598	571108	+	mdsC	1-1512/1512	========/======	2022-01-01	99.93	98.74	card	AE006468.2:393931-392419	MdsC is the outer membrane channel of the multidrug and metal efflux complex MdsABC.	carbapenem;cephalosporin;cephamycin;monobactam;penam;penem;phenicol
FSL R8-3404	R2G7B04.assemble.racon1.fasta	ctg1	1574689	1576052	+	cpxA	1-1367/1374	========/======	2022-03-03	99.27	84.93	card	BA000007.3:4905062-4903688	CpxA is a membrane-localized sensor kinase that is activated by envelope stress. It starts a kinase cascade that activates CpxR which promotes efflux complex expression.	aminocoumarin;aminoglycoside
FSL R8-3404	R2G7B04.assemble.racon1.fasta	ctg1	2196632	2197263	-	CRP	1-633/633	========/======	2022-01-01	99.84	87.84	card	AP009048.1:4154296-4153663	CRP is a global regulator that represses MdtEF multidrug efflux pump expression.	fluoroquinolone;macrolide;penam
FSL R8-3404	R2G7B04.assemble.racon1.fasta	ctg1	2467152	2467969	+	bacA	1-818/822	========/======	2022-02-02	99.39	85.96	card	U00096.3:3204131-3203309	The bacA gene product (BacA) recycles undecaprenyl pyrophosphate during cell wall biosynthesis which confers resistance to bacitracin.	peptide
FSL R8-3404	R2G7B04.assemble.racon1.fasta	ctg1	2488493	2489948	-	tolC	1-1466/1488	========/======	2022-03-10	97.85	81.58	card	FJ768952:0-1488	TolC is a protein subunit of many multidrug efflux complexes in Gram negative bacteria. It is an outer membrane efflux protein and is constitutively open. Regulation of efflux activity is often at its periplasmic entrance by other components of the efflux complex.	aminocoumarin;aminoglycoside;carbapenem;cephalosporin;cephamycin;fluoroquinolone;glycylcycline;macrolide;penam;penem;peptide;phenicol;rifamycin;tetracycline;triclosan
FSL R8-3404	R2G7B04.assemble.racon1.fasta	ctg1	2866269	2867804	-	emrB	1-1539/1539	========/======	2022-03-03	99.81	84.28	card	U00096:2812615-2814154	emrB is a translocase in the emrB -TolC efflux protein in E. coli. It recognizes substrates including carbonyl cyanide m-chlorophenylhydrazone (CCCP) nalidixic acid and thioloactomycin.	fluoroquinolone
FSL R8-3404	R2G7B04.assemble.racon1.fasta	ctg1	2867821	2868993	-	emrA	1-1173/1173	========/======	2022-02-02	99.91	82.54	card	AP009048:2810082-2811255	EmrA is a membrane fusion protein providing an efflux pathway with EmrB and TolC between the inner and outer membranes of E. coli a Gram-negative bacterium.	fluoroquinolone
FSL R8-3404	R2G7B04.assemble.racon1.fasta	ctg1	2869120	2869649	-	emrR	1-531/531	========/======	2022-01-01	99.81	85.5	card	U00096.3:2810769-2811300	EmrR is a negative regulator for the EmrAB-TolC multidrug efflux pump in E. coli. Mutations lead to EmrAB-TolC overexpression.	fluoroquinolone
FSL R8-3404	R2G7B04.assemble.racon1.fasta	ctg1	3128208	3131317	-	acrD	1-3114/3114	========/======	2022-06-06	99.84	81.86	card	AP009048.1:2586250-2589364	AcrD is an aminoglycoside efflux pump expressed in E. coli. Its expression can be induced by indole and is regulated by baeRS and cpxAR.	aminoglycoside
FSL R8-3404	R2G7B04.assemble.racon1.fasta	ctg1	3361788	3363430	+	yojI	1-1644/1644	========/======	2022-10-13	99.57	80.42	card	U00096.3:2308615-2306971	YojI mediates resistance to the peptide antibiotic microcin J25 when it is expressed from a multicopy vector. YojI is capable of pumping out microcin molecules. The outer membrane protein TolC in addition to YojI is required for export of microcin J25 out of the cell. Microcin J25 is thus the first known substrate for YojI.	peptide
FSL R8-3404	R2G7B04.assemble.racon1.fasta	ctg1	3497055	3497774	-	baeR	1-722/723	========/======	2022-02-02	99.59	81.72	card	AP009048.1:2166412-2167135	BaeR is a response regulator that promotes the expression of MdtABC and AcrD efflux complexes.	aminocoumarin;aminoglycoside
FSL R8-3404	R2G7B04.assemble.racon1.fasta	ctg1	3500605	3503651	-	mdtC	7-3054/3078	========/======	2022-01-01	98.99	81.5	card	U00096:2158385-2161463	MdtC is a transporter that forms a heteromultimer complex with MdtB to form a multidrug transporter. MdtBC is part of the MdtABC-TolC efflux complex. In the absence of MdtB MdtC can form a homomultimer complex that results in a functioning efflux complex with a narrower drug specificity. mdtC corresponds to 3 loci in Pseudomonas aeruginosa PAO1 (gene name: muxC/muxB) and 3 loci in Pseudomonas aer…	aminocoumarin
FSL R8-3404	R2G7B04.assemble.racon1.fasta	ctg1	3503659	3506779	-	mdtB	1-3122/3123	========/======	2022-01-01	99.94	81.23	card	U00096:2155262-2158385	MdtB is a transporter that forms a heteromultimer complex with MdtC to form a multidrug transporter. MdtBC is part of the MdtABC-TolC efflux complex.	aminocoumarin
FSL R8-3404	R2G7B04.assemble.racon1.fasta	ctg1	3623333	3624759	+	mdtK	1-1425/1425	========/======	2022-03-06	99.86	98.53	card	CP014358.1:2162750-2161325	A multidrug and toxic compound extrusions (MATE) transporter conferring resistance to norfloxacin doxorubicin and acriflavine.	fluoroquinolone
FSL R8-3404	R2G7B04.assemble.racon1.fasta	ctg1	3699027	3699749	+	sdiA	1-723/723	===============	0/0	100	98.34	card	AE006468.2:2040377-2039654	SdiA is a cell division regulator that is also a positive regulator of AcrAB only when it's expressed from a plasmid. When the sdiA gene is on the chromosome it has no effect on expression of acrAB	cephalosporin;fluoroquinolone;glycylcycline;penam;phenicol;rifamycin;tetracycline;triclosan
FSL R8-3404	R2G7B04.assemble.racon1.fasta	ctg1	3897285	3897698	-	H-NS	1-414/414	===============	0/0	100	88.89	card	BA000007.3:1738104-1737690	H-NS is a histone-like protein involved in global gene regulation in Gram-negative bacteria. It is a repressor of the membrane fusion protein genes acrE mdtE and emrK as well as nearby genes of many RND-type multidrug exporters.	cephalosporin;cephamycin;fluoroquinolone;macrolide;penam;tetracycline
FSL R8-3404	R2G7B04.assemble.racon1.fasta	ctg1	4036962	4037399	-	AAC(6')-Iy	1-438/438	===============	0/0	100	98.86	card	AF144880:3541-3979	AAC(6')-Iy is a chromosomal-encoded aminoglycoside acetyltransferase in S. enteritidis and S. enterica. Regulatory mutation required to increase expression of this chromosomally-encoded gene for resistance. In the specific system aminoglycoside resistance was due to a transcriptional fusion secondary to a chromosomal deletion in which the downstream aac(6')-Iy gene was placed under the control of…	aminoglycoside
FSL R8-3404	R2G7B04.assemble.racon1.fasta	ctg1	4149555	4149903	+	marA	1-350/384	========/=====.	2022-01-01	90.89	88.86	card	AP009048.1:1621287-1621671	In the presence of antibiotic stress E. coli overexpresses the global activator protein MarA which besides inducing MDR efflux pump AcrAB also down- regulates synthesis of the porin OmpF.	carbapenem;cephalosporin;cephamycin;fluoroquinolone;glycylcycline;monobactam;penam;penem;phenicol;rifamycin;tetracycline;triclosan
FSL S5-0438	R2G7B05.assemble.racon1.fasta	ctg1	201010	201732	+	sdiA	1-723/723	===============	0/0	100	98.89	card	AE006468.2:2040377-2039654	SdiA is a cell division regulator that is also a positive regulator of AcrAB only when it's expressed from a plasmid. When the sdiA gene is on the chromosome it has no effect on expression of acrAB	cephalosporin;fluoroquinolone;glycylcycline;penam;phenicol;rifamycin;tetracycline;triclosan
FSL S5-0438	R2G7B05.assemble.racon1.fasta	ctg1	402439	402851	-	H-NS	1-414/414	========/======	2022-01-01	99.76	88.89	card	BA000007.3:1738104-1737690	H-NS is a histone-like protein involved in global gene regulation in Gram-negative bacteria. It is a repressor of the membrane fusion protein genes acrE mdtE and emrK as well as nearby genes of many RND-type multidrug exporters.	cephalosporin;cephamycin;fluoroquinolone;macrolide;penam;tetracycline
FSL S5-0438	R2G7B05.assemble.racon1.fasta	ctg1	550243	550680	-	AAC(6')-Iaa	1-438/438	===============	0/0	100	98.86	card	AE006468.2:1707351-1707789	AAC(6')-Iaa is a chromosomal-encoded aminoglycoside acetyltransferase in S. typhimurium	aminoglycoside
FSL S5-0438	R2G7B05.assemble.racon1.fasta	ctg1	655877	656260	+	marA	1-384/384	===============	0/0	100	86.72	card	AP009048.1:1621287-1621671	In the presence of antibiotic stress E. coli overexpresses the global activator protein MarA which besides inducing MDR efflux pump AcrAB also down- regulates synthesis of the porin OmpF.	carbapenem;cephalosporin;cephamycin;fluoroquinolone;glycylcycline;monobactam;penam;penem;phenicol;rifamycin;tetracycline;triclosan
FSL S5-0438	R2G7B05.assemble.racon1.fasta	ctg1	1053638	1055061	-	mdtK	1-1425/1425	========/======	2022-01-01	99.93	99.79	card	CP014358.1:2162750-2161325	A multidrug and toxic compound extrusions (MATE) transporter conferring resistance to norfloxacin doxorubicin and acriflavine.	fluoroquinolone
FSL S5-0438	R2G7B05.assemble.racon1.fasta	ctg1	1171609	1174728	+	mdtB	1-3122/3123	========/======	2022-02-02	99.9	81.1	card	U00096:2155262-2158385	MdtB is a transporter that forms a heteromultimer complex with MdtC to form a multidrug transporter. MdtBC is part of the MdtABC-TolC efflux complex.	aminocoumarin
FSL S5-0438	R2G7B05.assemble.racon1.fasta	ctg1	1174736	1177781	+	mdtC	7-3054/3078	========/======	2022-02-02	98.96	81.36	card	U00096:2158385-2161463	MdtC is a transporter that forms a heteromultimer complex with MdtB to form a multidrug transporter. MdtBC is part of the MdtABC-TolC efflux complex. In the absence of MdtB MdtC can form a homomultimer complex that results in a functioning efflux complex with a narrower drug specificity. mdtC corresponds to 3 loci in Pseudomonas aeruginosa PAO1 (gene name: muxC/muxB) and 3 loci in Pseudomonas aer…	aminocoumarin
FSL S5-0438	R2G7B05.assemble.racon1.fasta	ctg1	1180610	1181315	+	baeR	1-710/723	========/======	2022-04-04	97.65	81.41	card	AP009048.1:2166412-2167135	BaeR is a response regulator that promotes the expression of MdtABC and AcrD efflux complexes.	aminocoumarin;aminoglycoside
FSL S5-0438	R2G7B05.assemble.racon1.fasta	ctg2	371639	372270	-	CRP	1-633/633	========/======	2022-01-01	99.84	87.68	card	AP009048.1:4154296-4153663	CRP is a global regulator that represses MdtEF multidrug efflux pump expression.	fluoroquinolone;macrolide;penam
FSL S5-0438	R2G7B05.assemble.racon1.fasta	ctg2	607242	608059	+	bacA	1-818/822	========/======	2022-02-02	99.39	85.71	card	U00096.3:3204131-3203309	The bacA gene product (BacA) recycles undecaprenyl pyrophosphate during cell wall biosynthesis which confers resistance to bacitracin.	peptide
FSL S5-0438	R2G7B05.assemble.racon1.fasta	ctg2	628561	630016	-	tolC	1-1466/1488	========/======	2022-03-10	97.85	81.65	card	FJ768952:0-1488	TolC is a protein subunit of many multidrug efflux complexes in Gram negative bacteria. It is an outer membrane efflux protein and is constitutively open. Regulation of efflux activity is often at its periplasmic entrance by other components of the efflux complex.	aminocoumarin;aminoglycoside;carbapenem;cephalosporin;cephamycin;fluoroquinolone;glycylcycline;macrolide;penam;penem;peptide;phenicol;rifamycin;tetracycline;triclosan
FSL S5-0438	R2G7B05.assemble.racon1.fasta	ctg2	1029308	1030844	-	emrB	1-1539/1539	========/======	2022-02-02	99.87	84.41	card	U00096:2812615-2814154	emrB is a translocase in the emrB -TolC efflux protein in E. coli. It recognizes substrates including carbonyl cyanide m-chlorophenylhydrazone (CCCP) nalidixic acid and thioloactomycin.	fluoroquinolone
FSL S5-0438	R2G7B05.assemble.racon1.fasta	ctg2	1030861	1032032	-	emrA	1-1173/1173	========/======	2022-03-03	99.83	82.11	card	AP009048:2810082-2811255	EmrA is a membrane fusion protein providing an efflux pathway with EmrB and TolC between the inner and outer membranes of E. coli a Gram-negative bacterium.	fluoroquinolone
FSL S5-0438	R2G7B05.assemble.racon1.fasta	ctg2	1032159	1032687	-	emrR	1-531/531	========/======	2022-02-02	99.62	85.31	card	U00096.3:2810769-2811300	EmrR is a negative regulator for the EmrAB-TolC multidrug efflux pump in E. coli. Mutations lead to EmrAB-TolC overexpression.	fluoroquinolone
FSL S5-0438	R2G7B05.assemble.racon1.fasta	ctg3	37513	39260	-	msbA	1-1749/1749	========/======	2022-01-01	99.94	84.85	card	U00096.3:966620-968369	MsbA is a multidrug resistance transporter homolog from E. coli and belongs to a superfamily of transporters that contain an adenosine triphosphate (ATP) binding cassette (ABC) which is also called a nucleotide-binding domain (NBD). MsbA is a member of the MDR-ABC transporter group by sequence homology. MsbA transports lipid A a major component of the bacterial outer cell membrane and is the only…	nitroimidazole
FSL S5-0438	R2G7B05.assemble.racon1.fasta	ctg3	307247	307919	+	kdpE	1-673/678	========/======	2022-02-02	99.12	81.75	card	U00096.3:721733-721055	kdpE is a transcriptional activator that is part of the two-component system KdpD/KdpE that is studied for its regulatory role in potassium transport and has been identified as an adaptive regulator involved in the virulence and intracellular survival of pathogenic bacteria. kdpE regulates a range of virulence loci through direct promoter binding.	aminoglycoside
FSL S5-0438	R2G7B05.assemble.racon1.fasta	ctg3	436436	436790	-	ramA	21-375/375	===============	0/0	94.67	80	card	JQ727668:0-375	RamA (resistance antibiotic multiple) is a positive regulator of AcrAB-TolC and leads to high level multidrug resistance in Klebsiella pneumoniae Salmonella enterica and Enterobacter aerugenes increasing the expression of both the mar operon as well as AcrAB. RamA also decreases OmpF expression.	carbapenem;cephalosporin;cephamycin;fluoroquinolone;glycylcycline;monobactam;penam;penem;phenicol;rifamycin;tetracycline;triclosan
FSL S5-0438	R2G7B05.assemble.racon1.fasta	ctg3	535898	537090	+	Escherichia_coli_acrA	1-1194/1194	========/======	2022-01-01	99.92	82.92	card	U00096.3:485619-484425	AcrA is a subunit of the AcrAB-TolC multidrug efflux system that in E. coli.	cephalosporin;fluoroquinolone;glycylcycline;penam;phenicol;rifamycin;tetracycline;triclosan
FSL S5-0438	R2G7B05.assemble.racon1.fasta	ctg3	537113	540240	+	acrB	1-3132/3150	========/======	2022-06-06	99.27	85.51	card	U00096.3:484403-481253	Protein subunit of AcrA-AcrB-TolC multidrug efflux complex. AcrB functions as a herterotrimer which forms the inner membrane component and is primarily responsible for substrate recognition and energy transduction by acting as a drug/proton antiporter.	cephalosporin;fluoroquinolone;glycylcycline;penam;phenicol;rifamycin;tetracycline;triclosan
FSL S5-0438	R2G7B05.assemble.racon1.fasta	ctg3	637778	638934	+	Escherichia_coli_ampH	1-1158/1158	========/======	2022-01-01	99.91	80.31	card	AP012030.1:396711-395553	AmpH is a class C ampC-like beta-lactamase and penicillin-binding protein identified in Escherichia coli.	cephalosporin;penam
FSL S5-0438	R2G7B05.assemble.racon1.fasta	ctg3	666388	666852	-	golS	1-465/465	===============	0/0	100	99.57	card	AE006468.2:400860-401325	GolS is a regulator activated by the presence of golD and promotes the expression of the MdsABC efflux pump.	carbapenem;cephalosporin;cephamycin;monobactam;penam;penem;phenicol
FSL S5-0438	R2G7B05.assemble.racon1.fasta	ctg3	669426	670646	+	mdsA	1-1227/1227	========/======	2022-04-06	99.51	98.04	card	AE006468.2:398284-397057	MdsA is the membrane fusion protein of the multidrug and metal efflux complex MdsABC.	carbapenem;cephalosporin;cephamycin;monobactam;penam;penem;phenicol
FSL S5-0438	R2G7B05.assemble.racon1.fasta	ctg3	670643	673808	+	mdsB	1-3168/3168	========/======	2022-02-02	99.94	99.05	card	AE006468.2:397061-393893	MdsB is the inner membrane transporter of the multidrug and metal efflux complex MdsABC. mdsB corresponds to 1 locus in Pseudomonas aeruginosa PAO1 (gene name: mexQ) and 2 loci in Pseudomonas aeruginosa LESB58.	carbapenem;cephalosporin;cephamycin;monobactam;penam;penem;phenicol
FSL S5-0438	R2G7B05.assemble.racon1.fasta	ctg3	673771	675281	+	mdsC	1-1512/1512	========/======	2022-01-01	99.93	98.48	card	AE006468.2:393931-392419	MdsC is the outer membrane channel of the multidrug and metal efflux complex MdsABC.	carbapenem;cephalosporin;cephamycin;monobactam;penam;penem;phenicol
FSL S5-0438	R2G7B05.assemble.racon1.fasta	ctg5	8273	9915	-	yojI	1-1644/1644	========/======	2022-08-11	99.64	80.23	card	U00096.3:2308615-2306971	YojI mediates resistance to the peptide antibiotic microcin J25 when it is expressed from a multicopy vector. YojI is capable of pumping out microcin molecules. The outer membrane protein TolC in addition to YojI is required for export of microcin J25 out of the cell. Microcin J25 is thus the first known substrate for YojI.	peptide
FSL S5-0438	R2G7B05.assemble.racon1.fasta	ctg5	281786	284893	+	acrD	1-3114/3114	========/======	2022-08-08	99.78	81.89	card	AP009048.1:2586250-2589364	AcrD is an aminoglycoside efflux pump expressed in E. coli. Its expression can be induced by indole and is regulated by baeRS and cpxAR.	aminoglycoside
FSL S5-0438	R2G7B05.assemble.racon1.fasta	ctg9	68614	69979	-	cpxA	1-1367/1374	========/======	2022-01-01	99.42	85.22	card	BA000007.3:4905062-4903688	CpxA is a membrane-localized sensor kinase that is activated by envelope stress. It starts a kinase cascade that activates CpxR which promotes efflux complex expression.	aminocoumarin;aminoglycoside
FSL R8-7984	R2G9B01.assemble.racon1.fasta	ctg1	436409	437772	-	cpxA	1-1367/1374	========/======	2022-02-03	99.27	85	card	BA000007.3:4905062-4903688	CpxA is a membrane-localized sensor kinase that is activated by envelope stress. It starts a kinase cascade that activates CpxR which promotes efflux complex expression.	aminocoumarin;aminoglycoside
FSL R8-7984	R2G9B01.assemble.racon1.fasta	ctg1	1447177	1448687	-	mdsC	1-1512/1512	========/======	2022-01-01	99.93	98.41	card	AE006468.2:393931-392419	MdsC is the outer membrane channel of the multidrug and metal efflux complex MdsABC.	carbapenem;cephalosporin;cephamycin;monobactam;penam;penem;phenicol
FSL R8-7984	R2G9B01.assemble.racon1.fasta	ctg1	1448650	1451815	-	mdsB	1-3168/3168	========/======	2022-02-02	99.94	99.15	card	AE006468.2:397061-393893	MdsB is the inner membrane transporter of the multidrug and metal efflux complex MdsABC. mdsB corresponds to 1 locus in Pseudomonas aeruginosa PAO1 (gene name: mexQ) and 2 loci in Pseudomonas aeruginosa LESB58.	carbapenem;cephalosporin;cephamycin;monobactam;penam;penem;phenicol
FSL R8-7984	R2G9B01.assemble.racon1.fasta	ctg1	1451812	1453036	-	mdsA	1-1227/1227	========/======	2022-02-02	99.84	98.45	card	AE006468.2:398284-397057	MdsA is the membrane fusion protein of the multidrug and metal efflux complex MdsABC.	carbapenem;cephalosporin;cephamycin;monobactam;penam;penem;phenicol
FSL R8-7984	R2G9B01.assemble.racon1.fasta	ctg1	1455609	1456073	+	golS	1-465/465	===============	0/0	100	99.14	card	AE006468.2:400860-401325	GolS is a regulator activated by the presence of golD and promotes the expression of the MdsABC efflux pump.	carbapenem;cephalosporin;cephamycin;monobactam;penam;penem;phenicol
FSL R8-7984	R2G9B01.assemble.racon1.fasta	ctg1	1583839	1586962	-	acrB	1-3132/3150	========/======	2022-10-12	99.11	85.39	card	U00096.3:484403-481253	Protein subunit of AcrA-AcrB-TolC multidrug efflux complex. AcrB functions as a herterotrimer which forms the inner membrane component and is primarily responsible for substrate recognition and energy transduction by acting as a drug/proton antiporter.	cephalosporin;fluoroquinolone;glycylcycline;penam;phenicol;rifamycin;tetracycline;triclosan
FSL R8-7984	R2G9B01.assemble.racon1.fasta	ctg1	1586985	1588176	-	Escherichia_coli_acrA	1-1194/1194	========/======	2022-02-02	99.83	83.08	card	U00096.3:485619-484425	AcrA is a subunit of the AcrAB-TolC multidrug efflux system that in E. coli.	cephalosporin;fluoroquinolone;glycylcycline;penam;phenicol;rifamycin;tetracycline;triclosan
FSL R8-7984	R2G9B01.assemble.racon1.fasta	ctg1	1825234	1825906	-	kdpE	1-673/678	========/======	2022-02-02	99.12	81.45	card	U00096.3:721733-721055	kdpE is a transcriptional activator that is part of the two-component system KdpD/KdpE that is studied for its regulatory role in potassium transport and has been identified as an adaptive regulator involved in the virulence and intracellular survival of pathogenic bacteria. kdpE regulates a range of virulence loci through direct promoter binding.	aminoglycoside
FSL R8-7984	R2G9B01.assemble.racon1.fasta	ctg1	2080980	2082728	+	msbA	1-1749/1749	===============	0/0	100	84.96	card	U00096.3:966620-968369	MsbA is a multidrug resistance transporter homolog from E. coli and belongs to a superfamily of transporters that contain an adenosine triphosphate (ATP) binding cassette (ABC) which is also called a nucleotide-binding domain (NBD). MsbA is a member of the MDR-ABC transporter group by sequence homology. MsbA transports lipid A a major component of the bacterial outer cell membrane and is the only…	nitroimidazole
FSL R8-7984	R2G9B01.assemble.racon1.fasta	ctg1	2558231	2558579	-	marA	1-350/384	========/=====.	2022-01-01	90.89	88.86	card	AP009048.1:1621287-1621671	In the presence of antibiotic stress E. coli overexpresses the global activator protein MarA which besides inducing MDR efflux pump AcrAB also down- regulates synthesis of the porin OmpF.	carbapenem;cephalosporin;cephamycin;fluoroquinolone;glycylcycline;monobactam;penam;penem;phenicol;rifamycin;tetracycline;triclosan
FSL R8-7984	R2G9B01.assemble.racon1.fasta	ctg1	2666743	2667180	+	AAC(6')-Iaa	1-438/438	===============	0/0	100	100	card	AE006468.2:1707351-1707789	AAC(6')-Iaa is a chromosomal-encoded aminoglycoside acetyltransferase in S. typhimurium	aminoglycoside
FSL R8-7984	R2G9B01.assemble.racon1.fasta	ctg1	2805829	2806242	+	H-NS	1-414/414	===============	0/0	100	89.37	card	BA000007.3:1738104-1737690	H-NS is a histone-like protein involved in global gene regulation in Gram-negative bacteria. It is a repressor of the membrane fusion protein genes acrE mdtE and emrK as well as nearby genes of many RND-type multidrug exporters.	cephalosporin;cephamycin;fluoroquinolone;macrolide;penam;tetracycline
FSL R8-7984	R2G9B01.assemble.racon1.fasta	ctg1	2998366	2999088	-	sdiA	1-723/723	===============	0/0	100	98.48	card	AE006468.2:2040377-2039654	SdiA is a cell division regulator that is also a positive regulator of AcrAB only when it's expressed from a plasmid. When the sdiA gene is on the chromosome it has no effect on expression of acrAB	cephalosporin;fluoroquinolone;glycylcycline;penam;phenicol;rifamycin;tetracycline;triclosan
FSL R8-7984	R2G9B01.assemble.racon1.fasta	ctg1	3052278	3053699	-	mdtK	1-1425/1425	========/======	2022-02-03	99.79	99.72	card	CP014358.1:2162750-2161325	A multidrug and toxic compound extrusions (MATE) transporter conferring resistance to norfloxacin doxorubicin and acriflavine.	fluoroquinolone
FSL R8-7984	R2G9B01.assemble.racon1.fasta	ctg1	3164479	3167599	+	mdtB	1-3122/3123	========/======	2022-01-01	99.94	81.23	card	U00096:2155262-2158385	MdtB is a transporter that forms a heteromultimer complex with MdtC to form a multidrug transporter. MdtBC is part of the MdtABC-TolC efflux complex.	aminocoumarin
FSL R8-7984	R2G9B01.assemble.racon1.fasta	ctg1	3167607	3170653	+	mdtC	7-3054/3078	========/======	2022-01-01	98.99	81.43	card	U00096:2158385-2161463	MdtC is a transporter that forms a heteromultimer complex with MdtB to form a multidrug transporter. MdtBC is part of the MdtABC-TolC efflux complex. In the absence of MdtB MdtC can form a homomultimer complex that results in a functioning efflux complex with a narrower drug specificity. mdtC corresponds to 3 loci in Pseudomonas aeruginosa PAO1 (gene name: muxC/muxB) and 3 loci in Pseudomonas aer…	aminocoumarin
FSL R8-7984	R2G9B01.assemble.racon1.fasta	ctg1	3173484	3174203	+	baeR	1-722/723	========/======	2022-02-02	99.59	81.72	card	AP009048.1:2166412-2167135	BaeR is a response regulator that promotes the expression of MdtABC and AcrD efflux complexes.	aminocoumarin;aminoglycoside
FSL R8-7984	R2G9B01.assemble.racon1.fasta	ctg1	3300047	3301687	-	yojI	1-1644/1644	========/======	2022-10-13	99.51	80.11	card	U00096.3:2308615-2306971	YojI mediates resistance to the peptide antibiotic microcin J25 when it is expressed from a multicopy vector. YojI is capable of pumping out microcin molecules. The outer membrane protein TolC in addition to YojI is required for export of microcin J25 out of the cell. Microcin J25 is thus the first known substrate for YojI.	peptide
FSL R8-7984	R2G9B01.assemble.racon1.fasta	ctg1	3571809	3574917	+	acrD	1-3114/3114	========/======	2022-07-07	99.81	81.83	card	AP009048.1:2586250-2589364	AcrD is an aminoglycoside efflux pump expressed in E. coli. Its expression can be induced by indole and is regulated by baeRS and cpxAR.	aminoglycoside
FSL R8-7984	R2G9B01.assemble.racon1.fasta	ctg1	3868871	3869401	+	emrR	1-531/531	===============	0/0	100	85.69	card	U00096.3:2810769-2811300	EmrR is a negative regulator for the EmrAB-TolC multidrug efflux pump in E. coli. Mutations lead to EmrAB-TolC overexpression.	fluoroquinolone
FSL R8-7984	R2G9B01.assemble.racon1.fasta	ctg1	3869528	3870700	+	emrA	1-1173/1173	========/======	2022-02-02	99.91	82.37	card	AP009048:2810082-2811255	EmrA is a membrane fusion protein providing an efflux pathway with EmrB and TolC between the inner and outer membranes of E. coli a Gram-negative bacterium.	fluoroquinolone
FSL R8-7984	R2G9B01.assemble.racon1.fasta	ctg1	3870717	3872251	+	emrB	1-1539/1539	========/======	2022-04-04	99.74	84.21	card	U00096:2812615-2814154	emrB is a translocase in the emrB -TolC efflux protein in E. coli. It recognizes substrates including carbonyl cyanide m-chlorophenylhydrazone (CCCP) nalidixic acid and thioloactomycin.	fluoroquinolone
FSL R8-7984	R2G9B01.assemble.racon1.fasta	ctg1	4261063	4262518	+	tolC	1-1466/1488	========/======	2022-03-10	97.85	81.58	card	FJ768952:0-1488	TolC is a protein subunit of many multidrug efflux complexes in Gram negative bacteria. It is an outer membrane efflux protein and is constitutively open. Regulation of efflux activity is often at its periplasmic entrance by other components of the efflux complex.	aminocoumarin;aminoglycoside;carbapenem;cephalosporin;cephamycin;fluoroquinolone;glycylcycline;macrolide;penam;penem;peptide;phenicol;rifamycin;tetracycline;triclosan
FSL R8-7984	R2G9B01.assemble.racon1.fasta	ctg1	4283033	4283850	-	bacA	1-818/822	========/======	2022-02-02	99.39	85.47	card	U00096.3:3204131-3203309	The bacA gene product (BacA) recycles undecaprenyl pyrophosphate during cell wall biosynthesis which confers resistance to bacitracin.	peptide
FSL R8-7984	R2G9B01.assemble.racon1.fasta	ctg1	4525945	4526576	+	CRP	1-633/633	========/======	2022-01-01	99.84	87.68	card	AP009048.1:4154296-4153663	CRP is a global regulator that represses MdtEF multidrug efflux pump expression.	fluoroquinolone;macrolide;penam
FSL R9-0517	R2G9B02.assemble.racon1.fasta	ctg1	829334	830699	+	cpxA	1-1367/1374	========/======	2022-01-01	99.42	85.73	card	BA000007.3:4905062-4903688	CpxA is a membrane-localized sensor kinase that is activated by envelope stress. It starts a kinase cascade that activates CpxR which promotes efflux complex expression.	aminocoumarin;aminoglycoside
FSL R9-0517	R2G9B02.assemble.racon1.fasta	ctg1	1423174	1423805	-	CRP	1-633/633	========/======	2022-01-01	99.84	87.84	card	AP009048.1:4154296-4153663	CRP is a global regulator that represses MdtEF multidrug efflux pump expression.	fluoroquinolone;macrolide;penam
FSL R9-0517	R2G9B02.assemble.racon1.fasta	ctg1	1657769	1658586	+	bacA	1-818/822	========/======	2022-02-02	99.39	86.33	card	U00096.3:3204131-3203309	The bacA gene product (BacA) recycles undecaprenyl pyrophosphate during cell wall biosynthesis which confers resistance to bacitracin.	peptide
FSL R9-0517	R2G9B02.assemble.racon1.fasta	ctg1	1676455	1677909	-	tolC	1-1466/1488	========/======	2022-04-11	97.78	82.13	card	FJ768952:0-1488	TolC is a protein subunit of many multidrug efflux complexes in Gram negative bacteria. It is an outer membrane efflux protein and is constitutively open. Regulation of efflux activity is often at its periplasmic entrance by other components of the efflux complex.	aminocoumarin;aminoglycoside;carbapenem;cephalosporin;cephamycin;fluoroquinolone;glycylcycline;macrolide;penam;penem;peptide;phenicol;rifamycin;tetracycline;triclosan
FSL R9-0517	R2G9B02.assemble.racon1.fasta	ctg1	2067373	2068897	-	emrB	1-1529/1539	========/======	2022-03-04	99.09	84.63	card	U00096:2812615-2814154	emrB is a translocase in the emrB -TolC efflux protein in E. coli. It recognizes substrates including carbonyl cyanide m-chlorophenylhydrazone (CCCP) nalidixic acid and thioloactomycin.	fluoroquinolone
FSL R9-0517	R2G9B02.assemble.racon1.fasta	ctg1	2068914	2070085	-	emrA	1-1173/1173	========/======	2022-03-03	99.83	82.79	card	AP009048:2810082-2811255	EmrA is a membrane fusion protein providing an efflux pathway with EmrB and TolC between the inner and outer membranes of E. coli a Gram-negative bacterium.	fluoroquinolone
FSL R9-0517	R2G9B02.assemble.racon1.fasta	ctg1	2070212	2070742	-	emrR	1-531/531	===============	0/0	100	84.93	card	U00096.3:2810769-2811300	EmrR is a negative regulator for the EmrAB-TolC multidrug efflux pump in E. coli. Mutations lead to EmrAB-TolC overexpression.	fluoroquinolone
FSL R9-0517	R2G9B02.assemble.racon1.fasta	ctg1	2329358	2332468	-	acrD	1-3114/3114	========/======	2022-05-05	99.87	81.67	card	AP009048.1:2586250-2589364	AcrD is an aminoglycoside efflux pump expressed in E. coli. Its expression can be induced by indole and is regulated by baeRS and cpxAR.	aminoglycoside
FSL R9-0517	R2G9B02.assemble.racon1.fasta	ctg1	2759952	2760668	-	baeR	1-719/723	========/======	2022-02-02	99.17	80.11	card	AP009048.1:2166412-2167135	BaeR is a response regulator that promotes the expression of MdtABC and AcrD efflux complexes.	aminocoumarin;aminoglycoside
FSL R9-0517	R2G9B02.assemble.racon1.fasta	ctg1	2763500	2766545	-	mdtC	7-3054/3078	========/======	2022-02-02	98.96	81.14	card	U00096:2158385-2161463	MdtC is a transporter that forms a heteromultimer complex with MdtB to form a multidrug transporter. MdtBC is part of the MdtABC-TolC efflux complex. In the absence of MdtB MdtC can form a homomultimer complex that results in a functioning efflux complex with a narrower drug specificity. mdtC corresponds to 3 loci in Pseudomonas aeruginosa PAO1 (gene name: muxC/muxB) and 3 loci in Pseudomonas aer…	aminocoumarin
FSL R9-0517	R2G9B02.assemble.racon1.fasta	ctg1	2766553	2769674	-	mdtB	1-3122/3123	===============	0/0	99.97	80.72	card	U00096:2155262-2158385	MdtB is a transporter that forms a heteromultimer complex with MdtC to form a multidrug transporter. MdtBC is part of the MdtABC-TolC efflux complex.	aminocoumarin
FSL R9-0517	R2G9B02.assemble.racon1.fasta	ctg1	2943427	2944149	+	sdiA	1-723/723	===============	0/0	100	93.64	card	AE006468.2:2040377-2039654	SdiA is a cell division regulator that is also a positive regulator of AcrAB only when it's expressed from a plasmid. When the sdiA gene is on the chromosome it has no effect on expression of acrAB	cephalosporin;fluoroquinolone;glycylcycline;penam;phenicol;rifamycin;tetracycline;triclosan
FSL R9-0517	R2G9B02.assemble.racon1.fasta	ctg1	3169636	3170049	-	H-NS	1-414/414	===============	0/0	100	86.72	card	BA000007.3:1738104-1737690	H-NS is a histone-like protein involved in global gene regulation in Gram-negative bacteria. It is a repressor of the membrane fusion protein genes acrE mdtE and emrK as well as nearby genes of many RND-type multidrug exporters.	cephalosporin;cephamycin;fluoroquinolone;macrolide;penam;tetracycline
FSL R9-0517	R2G9B02.assemble.racon1.fasta	ctg1	3332090	3332527	-	AAC(6')-Iy	1-438/438	===============	0/0	100	95.43	card	AF144880:3541-3979	AAC(6')-Iy is a chromosomal-encoded aminoglycoside acetyltransferase in S. enteritidis and S. enterica. Regulatory mutation required to increase expression of this chromosomally-encoded gene for resistance. In the specific system aminoglycoside resistance was due to a transcriptional fusion secondary to a chromosomal deletion in which the downstream aac(6')-Iy gene was placed under the control of…	aminoglycoside
FSL R9-0517	R2G9B02.assemble.racon1.fasta	ctg1	3454662	3455045	+	marA	1-384/384	===============	0/0	100	87.5	card	AP009048.1:1621287-1621671	In the presence of antibiotic stress E. coli overexpresses the global activator protein MarA which besides inducing MDR efflux pump AcrAB also down- regulates synthesis of the porin OmpF.	carbapenem;cephalosporin;cephamycin;fluoroquinolone;glycylcycline;monobactam;penam;penem;phenicol;rifamycin;tetracycline;triclosan
FSL R9-0517	R2G9B02.assemble.racon1.fasta	ctg1	3970773	3972521	-	msbA	1-1749/1749	===============	0/0	100	84.05	card	U00096.3:966620-968369	MsbA is a multidrug resistance transporter homolog from E. coli and belongs to a superfamily of transporters that contain an adenosine triphosphate (ATP) binding cassette (ABC) which is also called a nucleotide-binding domain (NBD). MsbA is a member of the MDR-ABC transporter group by sequence homology. MsbA transports lipid A a major component of the bacterial outer cell membrane and is the only…	nitroimidazole
FSL R9-0517	R2G9B02.assemble.racon1.fasta	ctg1	4353092	4353446	-	ramA	21-375/375	===============	0/0	94.67	80	card	JQ727668:0-375	RamA (resistance antibiotic multiple) is a positive regulator of AcrAB-TolC and leads to high level multidrug resistance in Klebsiella pneumoniae Salmonella enterica and Enterobacter aerugenes increasing the expression of both the mar operon as well as AcrAB. RamA also decreases OmpF expression.	carbapenem;cephalosporin;cephamycin;fluoroquinolone;glycylcycline;monobactam;penam;penem;phenicol;rifamycin;tetracycline;triclosan
FSL R9-0517	R2G9B02.assemble.racon1.fasta	ctg1	4457152	4458344	+	Escherichia_coli_acrA	1-1194/1194	========/======	2022-01-01	99.92	83.25	card	U00096.3:485619-484425	AcrA is a subunit of the AcrAB-TolC multidrug efflux system that in E. coli.	cephalosporin;fluoroquinolone;glycylcycline;penam;phenicol;rifamycin;tetracycline;triclosan
FSL R9-0517	R2G9B02.assemble.racon1.fasta	ctg1	4458367	4461494	+	acrB	1-3132/3150	========/======	2022-06-06	99.27	85.09	card	U00096.3:484403-481253	Protein subunit of AcrA-AcrB-TolC multidrug efflux complex. AcrB functions as a herterotrimer which forms the inner membrane component and is primarily responsible for substrate recognition and energy transduction by acting as a drug/proton antiporter.	cephalosporin;fluoroquinolone;glycylcycline;penam;phenicol;rifamycin;tetracycline;triclosan
FSL R9-0517	R2G9B02.assemble.racon1.fasta	ctg1	4575272	4575693	-	golS	1-419/465	========/=====.	2022-02-09	89.46	89.65	card	AE006468.2:400860-401325	GolS is a regulator activated by the presence of golD and promotes the expression of the MdsABC efflux pump.	carbapenem;cephalosporin;cephamycin;monobactam;penam;penem;phenicol
FSL R8-6279	R2G9B03.assemble.racon1.fasta	ctg1	246415	247780	-	cpxA	1-1367/1374	========/======	2022-01-01	99.42	85.22	card	BA000007.3:4905062-4903688	CpxA is a membrane-localized sensor kinase that is activated by envelope stress. It starts a kinase cascade that activates CpxR which promotes efflux complex expression.	aminocoumarin;aminoglycoside
FSL R8-6279	R2G9B03.assemble.racon1.fasta	ctg1	1207756	1209266	-	mdsC	1-1512/1512	========/======	2022-01-01	99.93	98.15	card	AE006468.2:393931-392419	MdsC is the outer membrane channel of the multidrug and metal efflux complex MdsABC.	carbapenem;cephalosporin;cephamycin;monobactam;penam;penem;phenicol
FSL R8-6279	R2G9B03.assemble.racon1.fasta	ctg1	1209229	1212395	-	mdsB	1-3168/3168	========/======	2022-01-01	99.97	99.12	card	AE006468.2:397061-393893	MdsB is the inner membrane transporter of the multidrug and metal efflux complex MdsABC. mdsB corresponds to 1 locus in Pseudomonas aeruginosa PAO1 (gene name: mexQ) and 2 loci in Pseudomonas aeruginosa LESB58.	carbapenem;cephalosporin;cephamycin;monobactam;penam;penem;phenicol
FSL R8-6279	R2G9B03.assemble.racon1.fasta	ctg1	1212392	1213617	-	mdsA	1-1227/1227	========/======	2022-01-01	99.92	99.02	card	AE006468.2:398284-397057	MdsA is the membrane fusion protein of the multidrug and metal efflux complex MdsABC.	carbapenem;cephalosporin;cephamycin;monobactam;penam;penem;phenicol
FSL R8-6279	R2G9B03.assemble.racon1.fasta	ctg1	1216191	1216655	+	golS	1-465/465	===============	0/0	100	98.92	card	AE006468.2:400860-401325	GolS is a regulator activated by the presence of golD and promotes the expression of the MdsABC efflux pump.	carbapenem;cephalosporin;cephamycin;monobactam;penam;penem;phenicol
FSL R8-6279	R2G9B03.assemble.racon1.fasta	ctg1	1244151	1245307	-	Escherichia_coli_ampH	1-1158/1158	========/======	2022-01-01	99.91	80.05	card	AP012030.1:396711-395553	AmpH is a class C ampC-like beta-lactamase and penicillin-binding protein identified in Escherichia coli.	cephalosporin;penam
FSL R8-6279	R2G9B03.assemble.racon1.fasta	ctg1	1344364	1347489	-	acrB	1-3132/3150	========/======	2022-08-08	99.21	85.57	card	U00096.3:484403-481253	Protein subunit of AcrA-AcrB-TolC multidrug efflux complex. AcrB functions as a herterotrimer which forms the inner membrane component and is primarily responsible for substrate recognition and energy transduction by acting as a drug/proton antiporter.	cephalosporin;fluoroquinolone;glycylcycline;penam;phenicol;rifamycin;tetracycline;triclosan
FSL R8-6279	R2G9B03.assemble.racon1.fasta	ctg1	1347512	1348705	-	Escherichia_coli_acrA	1-1194/1194	===============	0/0	100	83.5	card	U00096.3:485619-484425	AcrA is a subunit of the AcrAB-TolC multidrug efflux system that in E. coli.	cephalosporin;fluoroquinolone;glycylcycline;penam;phenicol;rifamycin;tetracycline;triclosan
FSL R8-6279	R2G9B03.assemble.racon1.fasta	ctg1	1464832	1465186	+	ramA	21-375/375	===============	0/0	94.67	80	card	JQ727668:0-375	RamA (resistance antibiotic multiple) is a positive regulator of AcrAB-TolC and leads to high level multidrug resistance in Klebsiella pneumoniae Salmonella enterica and Enterobacter aerugenes increasing the expression of both the mar operon as well as AcrAB. RamA also decreases OmpF expression.	carbapenem;cephalosporin;cephamycin;fluoroquinolone;glycylcycline;monobactam;penam;penem;phenicol;rifamycin;tetracycline;triclosan
FSL R8-6279	R2G9B03.assemble.racon1.fasta	ctg1	1591483	1592155	-	kdpE	1-673/678	========/======	2022-02-02	99.12	81.75	card	U00096.3:721733-721055	kdpE is a transcriptional activator that is part of the two-component system KdpD/KdpE that is studied for its regulatory role in potassium transport and has been identified as an adaptive regulator involved in the virulence and intracellular survival of pathogenic bacteria. kdpE regulates a range of virulence loci through direct promoter binding.	aminoglycoside
FSL R8-6279	R2G9B03.assemble.racon1.fasta	ctg1	1846137	1847885	+	msbA	1-1749/1749	===============	0/0	100	84.85	card	U00096.3:966620-968369	MsbA is a multidrug resistance transporter homolog from E. coli and belongs to a superfamily of transporters that contain an adenosine triphosphate (ATP) binding cassette (ABC) which is also called a nucleotide-binding domain (NBD). MsbA is a member of the MDR-ABC transporter group by sequence homology. MsbA transports lipid A a major component of the bacterial outer cell membrane and is the only…	nitroimidazole
FSL R8-6279	R2G9B03.assemble.racon1.fasta	ctg1	2031001	2031708	-	baeR	1-710/723	========/======	2022-02-02	97.93	81.97	card	AP009048.1:2166412-2167135	BaeR is a response regulator that promotes the expression of MdtABC and AcrD efflux complexes.	aminocoumarin;aminoglycoside
FSL R8-6279	R2G9B03.assemble.racon1.fasta	ctg1	2034540	2037586	-	mdtC	7-3054/3078	========/======	2022-01-01	98.99	81.56	card	U00096:2158385-2161463	MdtC is a transporter that forms a heteromultimer complex with MdtB to form a multidrug transporter. MdtBC is part of the MdtABC-TolC efflux complex. In the absence of MdtB MdtC can form a homomultimer complex that results in a functioning efflux complex with a narrower drug specificity. mdtC corresponds to 3 loci in Pseudomonas aeruginosa PAO1 (gene name: muxC/muxB) and 3 loci in Pseudomonas aer…	aminocoumarin
FSL R8-6279	R2G9B03.assemble.racon1.fasta	ctg1	2037594	2040715	-	mdtB	1-3122/3123	===============	0/0	99.97	81.29	card	U00096:2155262-2158385	MdtB is a transporter that forms a heteromultimer complex with MdtC to form a multidrug transporter. MdtBC is part of the MdtABC-TolC efflux complex.	aminocoumarin
FSL R8-6279	R2G9B03.assemble.racon1.fasta	ctg1	2156782	2158203	+	mdtK	1-1425/1425	========/======	2022-03-03	99.79	98.81	card	CP014358.1:2162750-2161325	A multidrug and toxic compound extrusions (MATE) transporter conferring resistance to norfloxacin doxorubicin and acriflavine.	fluoroquinolone
FSL R8-6279	R2G9B03.assemble.racon1.fasta	ctg1	2237789	2238511	+	sdiA	1-723/723	===============	0/0	100	98.75	card	AE006468.2:2040377-2039654	SdiA is a cell division regulator that is also a positive regulator of AcrAB only when it's expressed from a plasmid. When the sdiA gene is on the chromosome it has no effect on expression of acrAB	cephalosporin;fluoroquinolone;glycylcycline;penam;phenicol;rifamycin;tetracycline;triclosan
FSL R8-6279	R2G9B03.assemble.racon1.fasta	ctg1	2454362	2454774	-	H-NS	1-414/414	========/======	2022-01-01	99.76	88.65	card	BA000007.3:1738104-1737690	H-NS is a histone-like protein involved in global gene regulation in Gram-negative bacteria. It is a repressor of the membrane fusion protein genes acrE mdtE and emrK as well as nearby genes of many RND-type multidrug exporters.	cephalosporin;cephamycin;fluoroquinolone;macrolide;penam;tetracycline
FSL R8-6279	R2G9B03.assemble.racon1.fasta	ctg1	2600644	2601081	-	AAC(6')-Iy	1-438/438	===============	0/0	100	97.94	card	AF144880:3541-3979	AAC(6')-Iy is a chromosomal-encoded aminoglycoside acetyltransferase in S. enteritidis and S. enterica. Regulatory mutation required to increase expression of this chromosomally-encoded gene for resistance. In the specific system aminoglycoside resistance was due to a transcriptional fusion secondary to a chromosomal deletion in which the downstream aac(6')-Iy gene was placed under the control of…	aminoglycoside
FSL R8-6279	R2G9B03.assemble.racon1.fasta	ctg1	2704491	2704840	+	marA	1-350/384	==============.	0/0	91.15	89.43	card	AP009048.1:1621287-1621671	In the presence of antibiotic stress E. coli overexpresses the global activator protein MarA which besides inducing MDR efflux pump AcrAB also down- regulates synthesis of the porin OmpF.	carbapenem;cephalosporin;cephamycin;fluoroquinolone;glycylcycline;monobactam;penam;penem;phenicol;rifamycin;tetracycline;triclosan
FSL R8-6279	R2G9B03.assemble.racon1.fasta	ctg1	3162964	3164606	-	yojI	1-1644/1644	========/======	2022-08-11	99.64	80.47	card	U00096.3:2308615-2306971	YojI mediates resistance to the peptide antibiotic microcin J25 when it is expressed from a multicopy vector. YojI is capable of pumping out microcin molecules. The outer membrane protein TolC in addition to YojI is required for export of microcin J25 out of the cell. Microcin J25 is thus the first known substrate for YojI.	peptide
FSL R8-6279	R2G9B03.assemble.racon1.fasta	ctg1	3420711	3423819	+	acrD	1-3114/3114	========/======	2022-05-05	99.84	81.86	card	AP009048.1:2586250-2589364	AcrD is an aminoglycoside efflux pump expressed in E. coli. Its expression can be induced by indole and is regulated by baeRS and cpxAR.	aminoglycoside
FSL R8-6279	R2G9B03.assemble.racon1.fasta	ctg1	3668495	3669024	+	emrR	1-531/531	========/======	2022-01-01	99.81	85.5	card	U00096.3:2810769-2811300	EmrR is a negative regulator for the EmrAB-TolC multidrug efflux pump in E. coli. Mutations lead to EmrAB-TolC overexpression.	fluoroquinolone
FSL R8-6279	R2G9B03.assemble.racon1.fasta	ctg1	3669151	3670323	+	emrA	1-1173/1173	========/======	2022-02-02	99.91	82.54	card	AP009048:2810082-2811255	EmrA is a membrane fusion protein providing an efflux pathway with EmrB and TolC between the inner and outer membranes of E. coli a Gram-negative bacterium.	fluoroquinolone
FSL R8-6279	R2G9B03.assemble.racon1.fasta	ctg1	3670340	3671876	+	emrB	1-1539/1539	========/======	2022-02-02	99.87	84.21	card	U00096:2812615-2814154	emrB is a translocase in the emrB -TolC efflux protein in E. coli. It recognizes substrates including carbonyl cyanide m-chlorophenylhydrazone (CCCP) nalidixic acid and thioloactomycin.	fluoroquinolone
FSL R8-6279	R2G9B03.assemble.racon1.fasta	ctg1	4066478	4067933	+	tolC	1-1466/1488	========/======	2022-03-10	97.85	81.72	card	FJ768952:0-1488	TolC is a protein subunit of many multidrug efflux complexes in Gram negative bacteria. It is an outer membrane efflux protein and is constitutively open. Regulation of efflux activity is often at its periplasmic entrance by other components of the efflux complex.	aminocoumarin;aminoglycoside;carbapenem;cephalosporin;cephamycin;fluoroquinolone;glycylcycline;macrolide;penam;penem;peptide;phenicol;rifamycin;tetracycline;triclosan
FSL R8-6279	R2G9B03.assemble.racon1.fasta	ctg1	4089762	4090579	-	bacA	1-818/822	========/======	2022-02-02	99.39	85.84	card	U00096.3:3204131-3203309	The bacA gene product (BacA) recycles undecaprenyl pyrophosphate during cell wall biosynthesis which confers resistance to bacitracin.	peptide
FSL R8-6279	R2G9B03.assemble.racon1.fasta	ctg1	4332839	4333470	+	CRP	1-633/633	========/======	2022-01-01	99.84	87.99	card	AP009048.1:4154296-4153663	CRP is a global regulator that represses MdtEF multidrug efflux pump expression.	fluoroquinolone;macrolide;penam
FSL S5-0451	R2G9B04.assemble.racon1.fasta	ctg1	86696	89805	+	acrD	1-3114/3114	========/======	2022-06-06	99.84	81.54	card	AP009048.1:2586250-2589364	AcrD is an aminoglycoside efflux pump expressed in E. coli. Its expression can be induced by indole and is regulated by baeRS and cpxAR.	aminoglycoside
FSL S5-0451	R2G9B04.assemble.racon1.fasta	ctg1	385774	386304	+	emrR	1-531/531	===============	0/0	100	85.69	card	U00096.3:2810769-2811300	EmrR is a negative regulator for the EmrAB-TolC multidrug efflux pump in E. coli. Mutations lead to EmrAB-TolC overexpression.	fluoroquinolone
FSL S5-0451	R2G9B04.assemble.racon1.fasta	ctg1	386431	387601	+	emrA	1-1173/1173	========/======	2022-03-04	99.74	82.37	card	AP009048:2810082-2811255	EmrA is a membrane fusion protein providing an efflux pathway with EmrB and TolC between the inner and outer membranes of E. coli a Gram-negative bacterium.	fluoroquinolone
FSL S5-0451	R2G9B04.assemble.racon1.fasta	ctg1	387618	389154	+	emrB	1-1539/1539	========/======	2022-02-02	99.87	84.47	card	U00096:2812615-2814154	emrB is a translocase in the emrB -TolC efflux protein in E. coli. It recognizes substrates including carbonyl cyanide m-chlorophenylhydrazone (CCCP) nalidixic acid and thioloactomycin.	fluoroquinolone
FSL S5-0451	R2G9B04.assemble.racon1.fasta	ctg1	769626	771081	+	tolC	1-1466/1488	========/======	2022-03-10	97.85	81.65	card	FJ768952:0-1488	TolC is a protein subunit of many multidrug efflux complexes in Gram negative bacteria. It is an outer membrane efflux protein and is constitutively open. Regulation of efflux activity is often at its periplasmic entrance by other components of the efflux complex.	aminocoumarin;aminoglycoside;carbapenem;cephalosporin;cephamycin;fluoroquinolone;glycylcycline;macrolide;penam;penem;peptide;phenicol;rifamycin;tetracycline;triclosan
FSL S5-0451	R2G9B04.assemble.racon1.fasta	ctg1	791602	792419	-	bacA	1-818/822	========/======	2022-02-02	99.39	85.96	card	U00096.3:3204131-3203309	The bacA gene product (BacA) recycles undecaprenyl pyrophosphate during cell wall biosynthesis which confers resistance to bacitracin.	peptide
FSL S5-0451	R2G9B04.assemble.racon1.fasta	ctg1	1034168	1034799	+	CRP	1-633/633	========/======	2022-01-01	99.84	87.84	card	AP009048.1:4154296-4153663	CRP is a global regulator that represses MdtEF multidrug efflux pump expression.	fluoroquinolone;macrolide;penam
FSL S5-0451	R2G9B04.assemble.racon1.fasta	ctg1	1670801	1672166	-	cpxA	1-1367/1374	========/======	2022-01-01	99.42	85.22	card	BA000007.3:4905062-4903688	CpxA is a membrane-localized sensor kinase that is activated by envelope stress. It starts a kinase cascade that activates CpxR which promotes efflux complex expression.	aminocoumarin;aminoglycoside
FSL S5-0451	R2G9B04.assemble.racon1.fasta	ctg1	2658306	2659816	-	mdsC	1-1512/1512	========/======	2022-01-01	99.93	98.21	card	AE006468.2:393931-392419	MdsC is the outer membrane channel of the multidrug and metal efflux complex MdsABC.	carbapenem;cephalosporin;cephamycin;monobactam;penam;penem;phenicol
FSL S5-0451	R2G9B04.assemble.racon1.fasta	ctg1	2659779	2662944	-	mdsB	1-3168/3168	========/======	2022-02-02	99.94	99.15	card	AE006468.2:397061-393893	MdsB is the inner membrane transporter of the multidrug and metal efflux complex MdsABC. mdsB corresponds to 1 locus in Pseudomonas aeruginosa PAO1 (gene name: mexQ) and 2 loci in Pseudomonas aeruginosa LESB58.	carbapenem;cephalosporin;cephamycin;monobactam;penam;penem;phenicol
FSL S5-0451	R2G9B04.assemble.racon1.fasta	ctg1	2662941	2664164	-	mdsA	1-1227/1227	========/======	2022-02-03	99.76	98.7	card	AE006468.2:398284-397057	MdsA is the membrane fusion protein of the multidrug and metal efflux complex MdsABC.	carbapenem;cephalosporin;cephamycin;monobactam;penam;penem;phenicol
FSL S5-0451	R2G9B04.assemble.racon1.fasta	ctg1	2666739	2667203	+	golS	1-465/465	===============	0/0	100	99.14	card	AE006468.2:400860-401325	GolS is a regulator activated by the presence of golD and promotes the expression of the MdsABC efflux pump.	carbapenem;cephalosporin;cephamycin;monobactam;penam;penem;phenicol
FSL S5-0451	R2G9B04.assemble.racon1.fasta	ctg1	2694739	2695895	-	Escherichia_coli_ampH	1-1158/1158	========/======	2022-01-01	99.91	80.66	card	AP012030.1:396711-395553	AmpH is a class C ampC-like beta-lactamase and penicillin-binding protein identified in Escherichia coli.	cephalosporin;penam
FSL S5-0451	R2G9B04.assemble.racon1.fasta	ctg1	2795012	2798140	-	acrB	1-3132/3150	========/======	2022-05-05	99.3	85.32	card	U00096.3:484403-481253	Protein subunit of AcrA-AcrB-TolC multidrug efflux complex. AcrB functions as a herterotrimer which forms the inner membrane component and is primarily responsible for substrate recognition and energy transduction by acting as a drug/proton antiporter.	cephalosporin;fluoroquinolone;glycylcycline;penam;phenicol;rifamycin;tetracycline;triclosan
FSL S5-0451	R2G9B04.assemble.racon1.fasta	ctg1	2798163	2799356	-	Escherichia_coli_acrA	1-1194/1194	===============	0/0	100	83.08	card	U00096.3:485619-484425	AcrA is a subunit of the AcrAB-TolC multidrug efflux system that in E. coli.	cephalosporin;fluoroquinolone;glycylcycline;penam;phenicol;rifamycin;tetracycline;triclosan
FSL S5-0451	R2G9B04.assemble.racon1.fasta	ctg1	2908172	2908526	+	ramA	21-375/375	===============	0/0	94.67	80	card	JQ727668:0-375	RamA (resistance antibiotic multiple) is a positive regulator of AcrAB-TolC and leads to high level multidrug resistance in Klebsiella pneumoniae Salmonella enterica and Enterobacter aerugenes increasing the expression of both the mar operon as well as AcrAB. RamA also decreases OmpF expression.	carbapenem;cephalosporin;cephamycin;fluoroquinolone;glycylcycline;monobactam;penam;penem;phenicol;rifamycin;tetracycline;triclosan
FSL S5-0451	R2G9B04.assemble.racon1.fasta	ctg1	3035324	3035996	-	kdpE	1-673/678	========/======	2022-02-02	99.12	81.75	card	U00096.3:721733-721055	kdpE is a transcriptional activator that is part of the two-component system KdpD/KdpE that is studied for its regulatory role in potassium transport and has been identified as an adaptive regulator involved in the virulence and intracellular survival of pathogenic bacteria. kdpE regulates a range of virulence loci through direct promoter binding.	aminoglycoside
FSL S5-0451	R2G9B04.assemble.racon1.fasta	ctg2	156924	158566	+	yojI	1-1644/1644	========/======	2022-06-07	99.76	80.39	card	U00096.3:2308615-2306971	YojI mediates resistance to the peptide antibiotic microcin J25 when it is expressed from a multicopy vector. YojI is capable of pumping out microcin molecules. The outer membrane protein TolC in addition to YojI is required for export of microcin J25 out of the cell. Microcin J25 is thus the first known substrate for YojI.	peptide
FSL S5-0451	R2G9B04.assemble.racon1.fasta	ctg2	285637	286357	-	baeR	1-722/723	========/======	2022-01-01	99.72	81.58	card	AP009048.1:2166412-2167135	BaeR is a response regulator that promotes the expression of MdtABC and AcrD efflux complexes.	aminocoumarin;aminoglycoside
FSL S5-0451	R2G9B04.assemble.racon1.fasta	ctg2	289188	292234	-	mdtC	7-3054/3078	========/======	2022-01-01	98.99	81.66	card	U00096:2158385-2161463	MdtC is a transporter that forms a heteromultimer complex with MdtB to form a multidrug transporter. MdtBC is part of the MdtABC-TolC efflux complex. In the absence of MdtB MdtC can form a homomultimer complex that results in a functioning efflux complex with a narrower drug specificity. mdtC corresponds to 3 loci in Pseudomonas aeruginosa PAO1 (gene name: muxC/muxB) and 3 loci in Pseudomonas aer…	aminocoumarin
FSL S5-0451	R2G9B04.assemble.racon1.fasta	ctg2	292242	295360	-	mdtB	1-3122/3123	========/======	2022-02-03	99.87	81.36	card	U00096:2155262-2158385	MdtB is a transporter that forms a heteromultimer complex with MdtC to form a multidrug transporter. MdtBC is part of the MdtABC-TolC efflux complex.	aminocoumarin
FSL S5-0451	R2G9B04.assemble.racon1.fasta	ctg2	411219	412642	+	mdtK	1-1425/1425	========/======	2022-01-01	99.93	99.09	card	CP014358.1:2162750-2161325	A multidrug and toxic compound extrusions (MATE) transporter conferring resistance to norfloxacin doxorubicin and acriflavine.	fluoroquinolone
FSL S5-0451	R2G9B04.assemble.racon1.fasta	ctg2	468208	468930	+	sdiA	1-723/723	===============	0/0	100	99.31	card	AE006468.2:2040377-2039654	SdiA is a cell division regulator that is also a positive regulator of AcrAB only when it's expressed from a plasmid. When the sdiA gene is on the chromosome it has no effect on expression of acrAB	cephalosporin;fluoroquinolone;glycylcycline;penam;phenicol;rifamycin;tetracycline;triclosan
FSL S5-0451	R2G9B04.assemble.racon1.fasta	ctg2	657910	658322	-	H-NS	1-414/414	========/======	2022-01-01	99.76	88.89	card	BA000007.3:1738104-1737690	H-NS is a histone-like protein involved in global gene regulation in Gram-negative bacteria. It is a repressor of the membrane fusion protein genes acrE mdtE and emrK as well as nearby genes of many RND-type multidrug exporters.	cephalosporin;cephamycin;fluoroquinolone;macrolide;penam;tetracycline
FSL S5-0451	R2G9B04.assemble.racon1.fasta	ctg2	801679	802116	-	AAC(6')-Iaa	1-438/438	===============	0/0	100	98.63	card	AE006468.2:1707351-1707789	AAC(6')-Iaa is a chromosomal-encoded aminoglycoside acetyltransferase in S. typhimurium	aminoglycoside
FSL S5-0451	R2G9B04.assemble.racon1.fasta	ctg2	916215	916564	+	marA	1-350/384	==============.	0/0	91.15	89.14	card	AP009048.1:1621287-1621671	In the presence of antibiotic stress E. coli overexpresses the global activator protein MarA which besides inducing MDR efflux pump AcrAB also down- regulates synthesis of the porin OmpF.	carbapenem;cephalosporin;cephamycin;fluoroquinolone;glycylcycline;monobactam;penam;penem;phenicol;rifamycin;tetracycline;triclosan
FSL S5-0451	R2G9B04.assemble.racon1.fasta	ctg2	1393604	1395352	-	msbA	1-1749/1749	===============	0/0	100	84.79	card	U00096.3:966620-968369	MsbA is a multidrug resistance transporter homolog from E. coli and belongs to a superfamily of transporters that contain an adenosine triphosphate (ATP) binding cassette (ABC) which is also called a nucleotide-binding domain (NBD). MsbA is a member of the MDR-ABC transporter group by sequence homology. MsbA transports lipid A a major component of the bacterial outer cell membrane and is the only…	nitroimidazole
FSL R8-7979	R2G9B05.assemble.racon1.fasta	ctg1	88838	90203	-	cpxA	1-1367/1374	========/======	2022-01-01	99.42	85.37	card	BA000007.3:4905062-4903688	CpxA is a membrane-localized sensor kinase that is activated by envelope stress. It starts a kinase cascade that activates CpxR which promotes efflux complex expression.	aminocoumarin;aminoglycoside
FSL R8-7979	R2G9B05.assemble.racon1.fasta	ctg1	1052224	1053734	-	mdsC	1-1512/1512	========/======	2022-01-01	99.93	99.41	card	AE006468.2:393931-392419	MdsC is the outer membrane channel of the multidrug and metal efflux complex MdsABC.	carbapenem;cephalosporin;cephamycin;monobactam;penam;penem;phenicol
FSL R8-7979	R2G9B05.assemble.racon1.fasta	ctg1	1053697	1056862	-	mdsB	1-3168/3168	========/======	2022-02-02	99.94	99.53	card	AE006468.2:397061-393893	MdsB is the inner membrane transporter of the multidrug and metal efflux complex MdsABC. mdsB corresponds to 1 locus in Pseudomonas aeruginosa PAO1 (gene name: mexQ) and 2 loci in Pseudomonas aeruginosa LESB58.	carbapenem;cephalosporin;cephamycin;monobactam;penam;penem;phenicol
FSL R8-7979	R2G9B05.assemble.racon1.fasta	ctg1	1056859	1058082	-	mdsA	1-1227/1227	========/======	2022-02-03	99.76	98.7	card	AE006468.2:398284-397057	MdsA is the membrane fusion protein of the multidrug and metal efflux complex MdsABC.	carbapenem;cephalosporin;cephamycin;monobactam;penam;penem;phenicol
FSL R8-7979	R2G9B05.assemble.racon1.fasta	ctg1	1060656	1061120	+	golS	1-465/465	===============	0/0	100	99.36	card	AE006468.2:400860-401325	GolS is a regulator activated by the presence of golD and promotes the expression of the MdsABC efflux pump.	carbapenem;cephalosporin;cephamycin;monobactam;penam;penem;phenicol
FSL R8-7979	R2G9B05.assemble.racon1.fasta	ctg1	1188847	1191975	-	acrB	1-3132/3150	========/======	2022-05-05	99.3	85.57	card	U00096.3:484403-481253	Protein subunit of AcrA-AcrB-TolC multidrug efflux complex. AcrB functions as a herterotrimer which forms the inner membrane component and is primarily responsible for substrate recognition and energy transduction by acting as a drug/proton antiporter.	cephalosporin;fluoroquinolone;glycylcycline;penam;phenicol;rifamycin;tetracycline;triclosan
FSL R8-7979	R2G9B05.assemble.racon1.fasta	ctg1	1191998	1193190	-	Escherichia_coli_acrA	1-1194/1194	========/======	2022-01-01	99.92	83.42	card	U00096.3:485619-484425	AcrA is a subunit of the AcrAB-TolC multidrug efflux system that in E. coli.	cephalosporin;fluoroquinolone;glycylcycline;penam;phenicol;rifamycin;tetracycline;triclosan
FSL R8-7979	R2G9B05.assemble.racon1.fasta	ctg1	1425826	1426498	-	kdpE	1-673/678	========/======	2022-02-02	99.12	81.6	card	U00096.3:721733-721055	kdpE is a transcriptional activator that is part of the two-component system KdpD/KdpE that is studied for its regulatory role in potassium transport and has been identified as an adaptive regulator involved in the virulence and intracellular survival of pathogenic bacteria. kdpE regulates a range of virulence loci through direct promoter binding.	aminoglycoside
FSL R8-7979	R2G9B05.assemble.racon1.fasta	ctg1	1685287	1687033	+	msbA	1-1749/1749	========/======	2022-01-02	99.89	84.79	card	U00096.3:966620-968369	MsbA is a multidrug resistance transporter homolog from E. coli and belongs to a superfamily of transporters that contain an adenosine triphosphate (ATP) binding cassette (ABC) which is also called a nucleotide-binding domain (NBD). MsbA is a member of the MDR-ABC transporter group by sequence homology. MsbA transports lipid A a major component of the bacterial outer cell membrane and is the only…	nitroimidazole
FSL R8-7979	R2G9B05.assemble.racon1.fasta	ctg1	2208307	2208656	-	marA	1-350/384	==============.	0/0	91.15	89.14	card	AP009048.1:1621287-1621671	In the presence of antibiotic stress E. coli overexpresses the global activator protein MarA which besides inducing MDR efflux pump AcrAB also down- regulates synthesis of the porin OmpF.	carbapenem;cephalosporin;cephamycin;fluoroquinolone;glycylcycline;monobactam;penam;penem;phenicol;rifamycin;tetracycline;triclosan
FSL R8-7979	R2G9B05.assemble.racon1.fasta	ctg1	2315286	2315723	+	AAC(6')-Iy	1-438/438	===============	0/0	100	100	card	AF144880:3541-3979	AAC(6')-Iy is a chromosomal-encoded aminoglycoside acetyltransferase in S. enteritidis and S. enterica. Regulatory mutation required to increase expression of this chromosomally-encoded gene for resistance. In the specific system aminoglycoside resistance was due to a transcriptional fusion secondary to a chromosomal deletion in which the downstream aac(6')-Iy gene was placed under the control of…	aminoglycoside
FSL R8-7979	R2G9B05.assemble.racon1.fasta	ctg1	2455003	2455416	+	H-NS	1-414/414	===============	0/0	100	89.37	card	BA000007.3:1738104-1737690	H-NS is a histone-like protein involved in global gene regulation in Gram-negative bacteria. It is a repressor of the membrane fusion protein genes acrE mdtE and emrK as well as nearby genes of many RND-type multidrug exporters.	cephalosporin;cephamycin;fluoroquinolone;macrolide;penam;tetracycline
FSL R8-7979	R2G9B05.assemble.racon1.fasta	ctg1	2655665	2656387	-	sdiA	1-723/723	===============	0/0	100	98.75	card	AE006468.2:2040377-2039654	SdiA is a cell division regulator that is also a positive regulator of AcrAB only when it's expressed from a plasmid. When the sdiA gene is on the chromosome it has no effect on expression of acrAB	cephalosporin;fluoroquinolone;glycylcycline;penam;phenicol;rifamycin;tetracycline;triclosan
FSL R8-7979	R2G9B05.assemble.racon1.fasta	ctg1	2708919	2710341	-	mdtK	1-1425/1425	========/======	2022-02-02	99.86	98.88	card	CP014358.1:2162750-2161325	A multidrug and toxic compound extrusions (MATE) transporter conferring resistance to norfloxacin doxorubicin and acriflavine.	fluoroquinolone
FSL R8-7979	R2G9B05.assemble.racon1.fasta	ctg1	2837753	2840872	+	mdtB	1-3122/3123	========/======	2022-02-02	99.9	81.26	card	U00096:2155262-2158385	MdtB is a transporter that forms a heteromultimer complex with MdtC to form a multidrug transporter. MdtBC is part of the MdtABC-TolC efflux complex.	aminocoumarin
FSL R8-7979	R2G9B05.assemble.racon1.fasta	ctg1	2840880	2843927	+	mdtC	7-3054/3078	===============	0/0	99.03	81.46	card	U00096:2158385-2161463	MdtC is a transporter that forms a heteromultimer complex with MdtB to form a multidrug transporter. MdtBC is part of the MdtABC-TolC efflux complex. In the absence of MdtB MdtC can form a homomultimer complex that results in a functioning efflux complex with a narrower drug specificity. mdtC corresponds to 3 loci in Pseudomonas aeruginosa PAO1 (gene name: muxC/muxB) and 3 loci in Pseudomonas aer…	aminocoumarin
FSL R8-7979	R2G9B05.assemble.racon1.fasta	ctg1	2846757	2847476	+	baeR	1-722/723	========/======	2022-02-02	99.59	81.44	card	AP009048.1:2166412-2167135	BaeR is a response regulator that promotes the expression of MdtABC and AcrD efflux complexes.	aminocoumarin;aminoglycoside
FSL R8-7979	R2G9B05.assemble.racon1.fasta	ctg1	2973176	2974817	-	yojI	1-1644/1644	========/======	2022-08-12	99.57	80.23	card	U00096.3:2308615-2306971	YojI mediates resistance to the peptide antibiotic microcin J25 when it is expressed from a multicopy vector. YojI is capable of pumping out microcin molecules. The outer membrane protein TolC in addition to YojI is required for export of microcin J25 out of the cell. Microcin J25 is thus the first known substrate for YojI.	peptide
FSL R8-7979	R2G9B05.assemble.racon1.fasta	ctg1	3201388	3204497	+	acrD	1-3114/3114	========/======	2022-06-06	99.84	81.96	card	AP009048.1:2586250-2589364	AcrD is an aminoglycoside efflux pump expressed in E. coli. Its expression can be induced by indole and is regulated by baeRS and cpxAR.	aminoglycoside
FSL R8-7979	R2G9B05.assemble.racon1.fasta	ctg1	3516396	3516924	+	emrR	1-531/531	========/======	2022-01-02	99.62	85.69	card	U00096.3:2810769-2811300	EmrR is a negative regulator for the EmrAB-TolC multidrug efflux pump in E. coli. Mutations lead to EmrAB-TolC overexpression.	fluoroquinolone
FSL R8-7979	R2G9B05.assemble.racon1.fasta	ctg1	3517051	3518223	+	emrA	1-1173/1173	========/======	2022-02-02	99.91	82.2	card	AP009048:2810082-2811255	EmrA is a membrane fusion protein providing an efflux pathway with EmrB and TolC between the inner and outer membranes of E. coli a Gram-negative bacterium.	fluoroquinolone
FSL R8-7979	R2G9B05.assemble.racon1.fasta	ctg1	3518240	3519776	+	emrB	1-1539/1539	========/======	2022-02-02	99.87	84.28	card	U00096:2812615-2814154	emrB is a translocase in the emrB -TolC efflux protein in E. coli. It recognizes substrates including carbonyl cyanide m-chlorophenylhydrazone (CCCP) nalidixic acid and thioloactomycin.	fluoroquinolone
FSL R8-7979	R2G9B05.assemble.racon1.fasta	ctg1	3915429	3916884	+	tolC	1-1466/1488	========/======	2022-05-14	97.72	81.33	card	FJ768952:0-1488	TolC is a protein subunit of many multidrug efflux complexes in Gram negative bacteria. It is an outer membrane efflux protein and is constitutively open. Regulation of efflux activity is often at its periplasmic entrance by other components of the efflux complex.	aminocoumarin;aminoglycoside;carbapenem;cephalosporin;cephamycin;fluoroquinolone;glycylcycline;macrolide;penam;penem;peptide;phenicol;rifamycin;tetracycline;triclosan
FSL R8-7979	R2G9B05.assemble.racon1.fasta	ctg1	3937408	3938225	-	bacA	1-818/822	========/======	2022-02-02	99.39	85.96	card	U00096.3:3204131-3203309	The bacA gene product (BacA) recycles undecaprenyl pyrophosphate during cell wall biosynthesis which confers resistance to bacitracin.	peptide
FSL R8-7979	R2G9B05.assemble.racon1.fasta	ctg1	4174880	4175511	+	CRP	1-633/633	========/======	2022-01-01	99.84	87.68	card	AP009048.1:4154296-4153663	CRP is a global regulator that represses MdtEF multidrug efflux pump expression.	fluoroquinolone;macrolide;penam
FSL S5-0487	R3G6B01.assemble.racon1.fasta	ctg1	102487	103017	+	emrR	1-531/531	===============	0/0	100	85.88	card	U00096.3:2810769-2811300	EmrR is a negative regulator for the EmrAB-TolC multidrug efflux pump in E. coli. Mutations lead to EmrAB-TolC overexpression.	fluoroquinolone
FSL S5-0487	R3G6B01.assemble.racon1.fasta	ctg1	103144	104316	+	emrA	1-1173/1173	========/======	2022-02-02	99.91	82.45	card	AP009048:2810082-2811255	EmrA is a membrane fusion protein providing an efflux pathway with EmrB and TolC between the inner and outer membranes of E. coli a Gram-negative bacterium.	fluoroquinolone
FSL S5-0487	R3G6B01.assemble.racon1.fasta	ctg1	104333	105866	+	emrB	1-1539/1539	========/======	2022-03-05	99.68	83.95	card	U00096:2812615-2814154	emrB is a translocase in the emrB -TolC efflux protein in E. coli. It recognizes substrates including carbonyl cyanide m-chlorophenylhydrazone (CCCP) nalidixic acid and thioloactomycin.	fluoroquinolone
FSL S5-0487	R3G6B01.assemble.racon1.fasta	ctg1	494227	495682	+	tolC	1-1466/1488	========/======	2022-03-10	97.85	81.51	card	FJ768952:0-1488	TolC is a protein subunit of many multidrug efflux complexes in Gram negative bacteria. It is an outer membrane efflux protein and is constitutively open. Regulation of efflux activity is often at its periplasmic entrance by other components of the efflux complex.	aminocoumarin;aminoglycoside;carbapenem;cephalosporin;cephamycin;fluoroquinolone;glycylcycline;macrolide;penam;penem;peptide;phenicol;rifamycin;tetracycline;triclosan
FSL S5-0487	R3G6B01.assemble.racon1.fasta	ctg1	516204	517021	-	bacA	1-818/822	========/======	2022-02-02	99.39	85.71	card	U00096.3:3204131-3203309	The bacA gene product (BacA) recycles undecaprenyl pyrophosphate during cell wall biosynthesis which confers resistance to bacitracin.	peptide
FSL S5-0487	R3G6B01.assemble.racon1.fasta	ctg1	758290	758921	+	CRP	1-633/633	========/======	2022-01-01	99.84	87.36	card	AP009048.1:4154296-4153663	CRP is a global regulator that represses MdtEF multidrug efflux pump expression.	fluoroquinolone;macrolide;penam
FSL S5-0487	R3G6B01.assemble.racon1.fasta	ctg1	1385586	1386951	-	cpxA	1-1367/1374	========/======	2022-01-01	99.42	85.22	card	BA000007.3:4905062-4903688	CpxA is a membrane-localized sensor kinase that is activated by envelope stress. It starts a kinase cascade that activates CpxR which promotes efflux complex expression.	aminocoumarin;aminoglycoside
FSL S5-0487	R3G6B01.assemble.racon1.fasta	ctg1	2333823	2335332	-	mdsC	1-1512/1512	========/======	2022-02-02	99.87	98.15	card	AE006468.2:393931-392419	MdsC is the outer membrane channel of the multidrug and metal efflux complex MdsABC.	carbapenem;cephalosporin;cephamycin;monobactam;penam;penem;phenicol
FSL S5-0487	R3G6B01.assemble.racon1.fasta	ctg1	2335295	2338463	-	mdsB	1-3168/3168	========/======	2022-01-01	100	98.96	card	AE006468.2:397061-393893	MdsB is the inner membrane transporter of the multidrug and metal efflux complex MdsABC. mdsB corresponds to 1 locus in Pseudomonas aeruginosa PAO1 (gene name: mexQ) and 2 loci in Pseudomonas aeruginosa LESB58.	carbapenem;cephalosporin;cephamycin;monobactam;penam;penem;phenicol
FSL S5-0487	R3G6B01.assemble.racon1.fasta	ctg1	2338460	2339684	-	mdsA	1-1227/1227	========/======	2022-02-02	99.84	98.94	card	AE006468.2:398284-397057	MdsA is the membrane fusion protein of the multidrug and metal efflux complex MdsABC.	carbapenem;cephalosporin;cephamycin;monobactam;penam;penem;phenicol
FSL S5-0487	R3G6B01.assemble.racon1.fasta	ctg1	2342259	2342720	+	golS	1-465/465	========/======	2022-02-03	99.35	98.71	card	AE006468.2:400860-401325	GolS is a regulator activated by the presence of golD and promotes the expression of the MdsABC efflux pump.	carbapenem;cephalosporin;cephamycin;monobactam;penam;penem;phenicol
FSL S5-0487	R3G6B01.assemble.racon1.fasta	ctg1	2370202	2371357	-	Escherichia_coli_ampH	1-1158/1158	========/======	2022-02-02	99.83	80.48	card	AP012030.1:396711-395553	AmpH is a class C ampC-like beta-lactamase and penicillin-binding protein identified in Escherichia coli.	cephalosporin;penam
FSL S5-0487	R3G6B01.assemble.racon1.fasta	ctg1	2466496	2469623	-	acrB	1-3132/3150	========/======	2022-06-06	99.27	85.41	card	U00096.3:484403-481253	Protein subunit of AcrA-AcrB-TolC multidrug efflux complex. AcrB functions as a herterotrimer which forms the inner membrane component and is primarily responsible for substrate recognition and energy transduction by acting as a drug/proton antiporter.	cephalosporin;fluoroquinolone;glycylcycline;penam;phenicol;rifamycin;tetracycline;triclosan
FSL S5-0487	R3G6B01.assemble.racon1.fasta	ctg1	2469646	2470841	-	Escherichia_coli_acrA	1-1194/1194	========/======	2022-01-02	100	82.86	card	U00096.3:485619-484425	AcrA is a subunit of the AcrAB-TolC multidrug efflux system that in E. coli.	cephalosporin;fluoroquinolone;glycylcycline;penam;phenicol;rifamycin;tetracycline;triclosan
FSL S5-0487	R3G6B01.assemble.racon1.fasta	ctg1	2542202	2542556	+	ramA	21-375/375	===============	0/0	94.67	80	card	JQ727668:0-375	RamA (resistance antibiotic multiple) is a positive regulator of AcrAB-TolC and leads to high level multidrug resistance in Klebsiella pneumoniae Salmonella enterica and Enterobacter aerugenes increasing the expression of both the mar operon as well as AcrAB. RamA also decreases OmpF expression.	carbapenem;cephalosporin;cephamycin;fluoroquinolone;glycylcycline;monobactam;penam;penem;phenicol;rifamycin;tetracycline;triclosan
FSL S5-0487	R3G6B01.assemble.racon1.fasta	ctg1	2660488	2661160	-	kdpE	1-673/678	========/======	2022-02-02	99.12	81.6	card	U00096.3:721733-721055	kdpE is a transcriptional activator that is part of the two-component system KdpD/KdpE that is studied for its regulatory role in potassium transport and has been identified as an adaptive regulator involved in the virulence and intracellular survival of pathogenic bacteria. kdpE regulates a range of virulence loci through direct promoter binding.	aminoglycoside
FSL S5-0487	R3G6B01.assemble.racon1.fasta	ctg1	2938970	2940718	+	msbA	1-1749/1749	===============	0/0	100	84.96	card	U00096.3:966620-968369	MsbA is a multidrug resistance transporter homolog from E. coli and belongs to a superfamily of transporters that contain an adenosine triphosphate (ATP) binding cassette (ABC) which is also called a nucleotide-binding domain (NBD). MsbA is a member of the MDR-ABC transporter group by sequence homology. MsbA transports lipid A a major component of the bacterial outer cell membrane and is the only…	nitroimidazole
FSL S5-0487	R3G6B01.assemble.racon1.fasta	ctg1	3423514	3423863	-	marA	1-350/384	==============.	0/0	91.15	89.14	card	AP009048.1:1621287-1621671	In the presence of antibiotic stress E. coli overexpresses the global activator protein MarA which besides inducing MDR efflux pump AcrAB also down- regulates synthesis of the porin OmpF.	carbapenem;cephalosporin;cephamycin;fluoroquinolone;glycylcycline;monobactam;penam;penem;phenicol;rifamycin;tetracycline;triclosan
FSL S5-0487	R3G6B01.assemble.racon1.fasta	ctg1	3536350	3536789	+	AAC(6')-Iy	1-438/438	========/======	2022-01-02	100	97.95	card	AF144880:3541-3979	AAC(6')-Iy is a chromosomal-encoded aminoglycoside acetyltransferase in S. enteritidis and S. enterica. Regulatory mutation required to increase expression of this chromosomally-encoded gene for resistance. In the specific system aminoglycoside resistance was due to a transcriptional fusion secondary to a chromosomal deletion in which the downstream aac(6')-Iy gene was placed under the control of…	aminoglycoside
FSL S5-0487	R3G6B01.assemble.racon1.fasta	ctg1	3684139	3684552	+	H-NS	1-414/414	===============	0/0	100	89.13	card	BA000007.3:1738104-1737690	H-NS is a histone-like protein involved in global gene regulation in Gram-negative bacteria. It is a repressor of the membrane fusion protein genes acrE mdtE and emrK as well as nearby genes of many RND-type multidrug exporters.	cephalosporin;cephamycin;fluoroquinolone;macrolide;penam;tetracycline
FSL S5-0487	R3G6B01.assemble.racon1.fasta	ctg1	3876448	3877170	-	sdiA	1-723/723	===============	0/0	100	98.75	card	AE006468.2:2040377-2039654	SdiA is a cell division regulator that is also a positive regulator of AcrAB only when it's expressed from a plasmid. When the sdiA gene is on the chromosome it has no effect on expression of acrAB	cephalosporin;fluoroquinolone;glycylcycline;penam;phenicol;rifamycin;tetracycline;triclosan
FSL S5-0487	R3G6B01.assemble.racon1.fasta	ctg1	3923581	3925003	-	mdtK	1-1425/1425	========/======	2022-02-02	99.86	98.39	card	CP014358.1:2162750-2161325	A multidrug and toxic compound extrusions (MATE) transporter conferring resistance to norfloxacin doxorubicin and acriflavine.	fluoroquinolone
FSL S5-0487	R3G6B01.assemble.racon1.fasta	ctg1	4041432	4044552	+	mdtB	1-3122/3123	========/======	2022-03-03	99.9	81.08	card	U00096:2155262-2158385	MdtB is a transporter that forms a heteromultimer complex with MdtC to form a multidrug transporter. MdtBC is part of the MdtABC-TolC efflux complex.	aminocoumarin
FSL S5-0487	R3G6B01.assemble.racon1.fasta	ctg1	4044560	4047604	+	mdtC	7-3054/3078	========/======	2022-03-03	98.93	81.56	card	U00096:2158385-2161463	MdtC is a transporter that forms a heteromultimer complex with MdtB to form a multidrug transporter. MdtBC is part of the MdtABC-TolC efflux complex. In the absence of MdtB MdtC can form a homomultimer complex that results in a functioning efflux complex with a narrower drug specificity. mdtC corresponds to 3 loci in Pseudomonas aeruginosa PAO1 (gene name: muxC/muxB) and 3 loci in Pseudomonas aer…	aminocoumarin
FSL S5-0487	R3G6B01.assemble.racon1.fasta	ctg1	4050435	4051152	+	baeR	1-722/723	========/======	2022-04-04	99.31	81.3	card	AP009048.1:2166412-2167135	BaeR is a response regulator that promotes the expression of MdtABC and AcrD efflux complexes.	aminocoumarin;aminoglycoside
FSL S5-0487	R3G6B01.assemble.racon1.fasta	ctg1	4170730	4172375	-	yojI	1-1644/1644	========/======	2022-07-10	99.76	80.06	card	U00096.3:2308615-2306971	YojI mediates resistance to the peptide antibiotic microcin J25 when it is expressed from a multicopy vector. YojI is capable of pumping out microcin molecules. The outer membrane protein TolC in addition to YojI is required for export of microcin J25 out of the cell. Microcin J25 is thus the first known substrate for YojI.	peptide
FSL S5-0487	R3G6B01.assemble.racon1.fasta	ctg1	4391852	4394962	+	acrD	1-3114/3114	========/======	2022-05-05	99.87	82.15	card	AP009048.1:2586250-2589364	AcrD is an aminoglycoside efflux pump expressed in E. coli. Its expression can be induced by indole and is regulated by baeRS and cpxAR.	aminoglycoside
FSL R8-3858	R3G6B02.assemble.racon1.fasta	ctg1	63202	64394	+	Escherichia_coli_acrA	1-1194/1194	========/======	2022-01-01	99.92	82.92	card	U00096.3:485619-484425	AcrA is a subunit of the AcrAB-TolC multidrug efflux system that in E. coli.	cephalosporin;fluoroquinolone;glycylcycline;penam;phenicol;rifamycin;tetracycline;triclosan
FSL R8-3858	R3G6B02.assemble.racon1.fasta	ctg1	64417	67544	+	acrB	1-3132/3150	========/======	2022-06-06	99.27	85.54	card	U00096.3:484403-481253	Protein subunit of AcrA-AcrB-TolC multidrug efflux complex. AcrB functions as a herterotrimer which forms the inner membrane component and is primarily responsible for substrate recognition and energy transduction by acting as a drug/proton antiporter.	cephalosporin;fluoroquinolone;glycylcycline;penam;phenicol;rifamycin;tetracycline;triclosan
FSL R8-3858	R3G6B02.assemble.racon1.fasta	ctg1	166662	167818	+	Escherichia_coli_ampH	1-1158/1158	========/======	2022-01-01	99.91	80.14	card	AP012030.1:396711-395553	AmpH is a class C ampC-like beta-lactamase and penicillin-binding protein identified in Escherichia coli.	cephalosporin;penam
FSL R8-3858	R3G6B02.assemble.racon1.fasta	ctg1	195354	195818	-	golS	1-465/465	===============	0/0	100	99.36	card	AE006468.2:400860-401325	GolS is a regulator activated by the presence of golD and promotes the expression of the MdsABC efflux pump.	carbapenem;cephalosporin;cephamycin;monobactam;penam;penem;phenicol
FSL R8-3858	R3G6B02.assemble.racon1.fasta	ctg1	198393	199618	+	mdsA	1-1227/1227	========/======	2022-01-01	99.92	98.86	card	AE006468.2:398284-397057	MdsA is the membrane fusion protein of the multidrug and metal efflux complex MdsABC.	carbapenem;cephalosporin;cephamycin;monobactam;penam;penem;phenicol
FSL R8-3858	R3G6B02.assemble.racon1.fasta	ctg1	199615	202780	+	mdsB	1-3168/3168	========/======	2022-02-02	99.94	99.31	card	AE006468.2:397061-393893	MdsB is the inner membrane transporter of the multidrug and metal efflux complex MdsABC. mdsB corresponds to 1 locus in Pseudomonas aeruginosa PAO1 (gene name: mexQ) and 2 loci in Pseudomonas aeruginosa LESB58.	carbapenem;cephalosporin;cephamycin;monobactam;penam;penem;phenicol
FSL R8-3858	R3G6B02.assemble.racon1.fasta	ctg1	202743	204253	+	mdsC	1-1512/1512	========/======	2022-01-01	99.93	99.73	card	AE006468.2:393931-392419	MdsC is the outer membrane channel of the multidrug and metal efflux complex MdsABC.	carbapenem;cephalosporin;cephamycin;monobactam;penam;penem;phenicol
FSL R8-3858	R3G6B02.assemble.racon1.fasta	ctg1	1143642	1145007	+	cpxA	1-1367/1374	========/======	2022-01-01	99.42	85.15	card	BA000007.3:4905062-4903688	CpxA is a membrane-localized sensor kinase that is activated by envelope stress. It starts a kinase cascade that activates CpxR which promotes efflux complex expression.	aminocoumarin;aminoglycoside
FSL R8-3858	R3G6B02.assemble.racon1.fasta	ctg1	1771887	1772518	-	CRP	1-633/633	========/======	2022-01-01	99.84	87.68	card	AP009048.1:4154296-4153663	CRP is a global regulator that represses MdtEF multidrug efflux pump expression.	fluoroquinolone;macrolide;penam
FSL R8-3858	R3G6B02.assemble.racon1.fasta	ctg1	2020191	2021008	+	bacA	1-818/822	========/======	2022-02-02	99.39	85.96	card	U00096.3:3204131-3203309	The bacA gene product (BacA) recycles undecaprenyl pyrophosphate during cell wall biosynthesis which confers resistance to bacitracin.	peptide
FSL R8-3858	R3G6B02.assemble.racon1.fasta	ctg1	2041532	2042987	-	tolC	1-1466/1488	========/======	2022-03-10	97.85	81.51	card	FJ768952:0-1488	TolC is a protein subunit of many multidrug efflux complexes in Gram negative bacteria. It is an outer membrane efflux protein and is constitutively open. Regulation of efflux activity is often at its periplasmic entrance by other components of the efflux complex.	aminocoumarin;aminoglycoside;carbapenem;cephalosporin;cephamycin;fluoroquinolone;glycylcycline;macrolide;penam;penem;peptide;phenicol;rifamycin;tetracycline;triclosan
FSL R8-3858	R3G6B02.assemble.racon1.fasta	ctg1	2422991	2424531	-	emrB	1-1539/1539	========/======	2022-02-04	99.94	84.31	card	U00096:2812615-2814154	emrB is a translocase in the emrB -TolC efflux protein in E. coli. It recognizes substrates including carbonyl cyanide m-chlorophenylhydrazone (CCCP) nalidixic acid and thioloactomycin.	fluoroquinolone
FSL R8-3858	R3G6B02.assemble.racon1.fasta	ctg1	2424548	2425719	-	emrA	1-1173/1173	========/======	2022-03-03	99.83	82.45	card	AP009048:2810082-2811255	EmrA is a membrane fusion protein providing an efflux pathway with EmrB and TolC between the inner and outer membranes of E. coli a Gram-negative bacterium.	fluoroquinolone
FSL R8-3858	R3G6B02.assemble.racon1.fasta	ctg1	2425846	2426375	-	emrR	1-531/531	========/======	2022-01-01	99.81	85.5	card	U00096.3:2810769-2811300	EmrR is a negative regulator for the EmrAB-TolC multidrug efflux pump in E. coli. Mutations lead to EmrAB-TolC overexpression.	fluoroquinolone
FSL R8-3858	R3G6B02.assemble.racon1.fasta	ctg1	2760786	2763896	-	acrD	1-3114/3114	========/======	2022-05-05	99.87	81.86	card	AP009048.1:2586250-2589364	AcrD is an aminoglycoside efflux pump expressed in E. coli. Its expression can be induced by indole and is regulated by baeRS and cpxAR.	aminoglycoside
FSL R8-3858	R3G6B02.assemble.racon1.fasta	ctg1	2986786	2988428	+	yojI	1-1644/1644	========/======	2022-08-11	99.64	80.17	card	U00096.3:2308615-2306971	YojI mediates resistance to the peptide antibiotic microcin J25 when it is expressed from a multicopy vector. YojI is capable of pumping out microcin molecules. The outer membrane protein TolC in addition to YojI is required for export of microcin J25 out of the cell. Microcin J25 is thus the first known substrate for YojI.	peptide
FSL R8-3858	R3G6B02.assemble.racon1.fasta	ctg1	3109432	3110152	-	baeR	1-722/723	========/======	2022-01-01	99.72	81.58	card	AP009048.1:2166412-2167135	BaeR is a response regulator that promotes the expression of MdtABC and AcrD efflux complexes.	aminocoumarin;aminoglycoside
FSL R8-3858	R3G6B02.assemble.racon1.fasta	ctg1	3112982	3116028	-	mdtC	7-3054/3078	========/======	2022-01-01	98.99	81.27	card	U00096:2158385-2161463	MdtC is a transporter that forms a heteromultimer complex with MdtB to form a multidrug transporter. MdtBC is part of the MdtABC-TolC efflux complex. In the absence of MdtB MdtC can form a homomultimer complex that results in a functioning efflux complex with a narrower drug specificity. mdtC corresponds to 3 loci in Pseudomonas aeruginosa PAO1 (gene name: muxC/muxB) and 3 loci in Pseudomonas aer…	aminocoumarin
FSL R8-3858	R3G6B02.assemble.racon1.fasta	ctg1	3116036	3119157	-	mdtB	1-3122/3123	===============	0/0	99.97	81.07	card	U00096:2155262-2158385	MdtB is a transporter that forms a heteromultimer complex with MdtC to form a multidrug transporter. MdtBC is part of the MdtABC-TolC efflux complex.	aminocoumarin
FSL R8-3858	R3G6B02.assemble.racon1.fasta	ctg1	3235509	3236931	+	mdtK	1-1425/1425	========/======	2022-02-02	99.86	99.16	card	CP014358.1:2162750-2161325	A multidrug and toxic compound extrusions (MATE) transporter conferring resistance to norfloxacin doxorubicin and acriflavine.	fluoroquinolone
FSL R8-3858	R3G6B02.assemble.racon1.fasta	ctg1	3602783	3603132	-	marA	1-350/384	==============.	0/0	91.15	89.14	card	AP009048.1:1621287-1621671	In the presence of antibiotic stress E. coli overexpresses the global activator protein MarA which besides inducing MDR efflux pump AcrAB also down- regulates synthesis of the porin OmpF.	carbapenem;cephalosporin;cephamycin;fluoroquinolone;glycylcycline;monobactam;penam;penem;phenicol;rifamycin;tetracycline;triclosan
FSL R8-3858	R3G6B02.assemble.racon1.fasta	ctg1	3710900	3711337	+	AAC(6')-Iy	1-438/438	===============	0/0	100	98.17	card	AF144880:3541-3979	AAC(6')-Iy is a chromosomal-encoded aminoglycoside acetyltransferase in S. enteritidis and S. enterica. Regulatory mutation required to increase expression of this chromosomally-encoded gene for resistance. In the specific system aminoglycoside resistance was due to a transcriptional fusion secondary to a chromosomal deletion in which the downstream aac(6')-Iy gene was placed under the control of…	aminoglycoside
FSL R8-3858	R3G6B02.assemble.racon1.fasta	ctg1	3854573	3854985	+	H-NS	1-414/414	========/======	2022-01-01	99.76	89.13	card	BA000007.3:1738104-1737690	H-NS is a histone-like protein involved in global gene regulation in Gram-negative bacteria. It is a repressor of the membrane fusion protein genes acrE mdtE and emrK as well as nearby genes of many RND-type multidrug exporters.	cephalosporin;cephamycin;fluoroquinolone;macrolide;penam;tetracycline
FSL R8-3858	R3G6B02.assemble.racon1.fasta	ctg1	4053165	4053887	-	sdiA	1-723/723	===============	0/0	100	98.62	card	AE006468.2:2040377-2039654	SdiA is a cell division regulator that is also a positive regulator of AcrAB only when it's expressed from a plasmid. When the sdiA gene is on the chromosome it has no effect on expression of acrAB	cephalosporin;fluoroquinolone;glycylcycline;penam;phenicol;rifamycin;tetracycline;triclosan
FSL R8-3858	R3G6B02.assemble.racon1.fasta	ctg1	4234211	4235959	-	msbA	1-1749/1749	===============	0/0	100	84.79	card	U00096.3:966620-968369	MsbA is a multidrug resistance transporter homolog from E. coli and belongs to a superfamily of transporters that contain an adenosine triphosphate (ATP) binding cassette (ABC) which is also called a nucleotide-binding domain (NBD). MsbA is a member of the MDR-ABC transporter group by sequence homology. MsbA transports lipid A a major component of the bacterial outer cell membrane and is the only…	nitroimidazole
FSL R8-3858	R3G6B02.assemble.racon1.fasta	ctg1	4489964	4490636	+	kdpE	1-673/678	========/======	2022-02-02	99.12	81.45	card	U00096.3:721733-721055	kdpE is a transcriptional activator that is part of the two-component system KdpD/KdpE that is studied for its regulatory role in potassium transport and has been identified as an adaptive regulator involved in the virulence and intracellular survival of pathogenic bacteria. kdpE regulates a range of virulence loci through direct promoter binding.	aminoglycoside
FSL R8-3858	R3G6B02.assemble.racon1.fasta	ctg1	4608961	4609315	-	ramA	21-375/375	===============	0/0	94.67	80	card	JQ727668:0-375	RamA (resistance antibiotic multiple) is a positive regulator of AcrAB-TolC and leads to high level multidrug resistance in Klebsiella pneumoniae Salmonella enterica and Enterobacter aerugenes increasing the expression of both the mar operon as well as AcrAB. RamA also decreases OmpF expression.	carbapenem;cephalosporin;cephamycin;fluoroquinolone;glycylcycline;monobactam;penam;penem;phenicol;rifamycin;tetracycline;triclosan
FSL R8-2924	R3G6B03.assemble.racon1.fasta	ctg1	120451	120981	+	emrR	1-531/531	===============	0/0	100	85.69	card	U00096.3:2810769-2811300	EmrR is a negative regulator for the EmrAB-TolC multidrug efflux pump in E. coli. Mutations lead to EmrAB-TolC overexpression.	fluoroquinolone
FSL R8-2924	R3G6B03.assemble.racon1.fasta	ctg1	121108	122278	+	emrA	1-1173/1173	========/======	2022-03-04	99.74	82.28	card	AP009048:2810082-2811255	EmrA is a membrane fusion protein providing an efflux pathway with EmrB and TolC between the inner and outer membranes of E. coli a Gram-negative bacterium.	fluoroquinolone
FSL R8-2924	R3G6B03.assemble.racon1.fasta	ctg1	122295	123831	+	emrB	1-1539/1539	========/======	2022-02-02	99.87	84.34	card	U00096:2812615-2814154	emrB is a translocase in the emrB -TolC efflux protein in E. coli. It recognizes substrates including carbonyl cyanide m-chlorophenylhydrazone (CCCP) nalidixic acid and thioloactomycin.	fluoroquinolone
FSL R8-2924	R3G6B03.assemble.racon1.fasta	ctg1	522345	523801	+	tolC	1-1466/1488	========/======	2022-02-09	97.92	81.58	card	FJ768952:0-1488	TolC is a protein subunit of many multidrug efflux complexes in Gram negative bacteria. It is an outer membrane efflux protein and is constitutively open. Regulation of efflux activity is often at its periplasmic entrance by other components of the efflux complex.	aminocoumarin;aminoglycoside;carbapenem;cephalosporin;cephamycin;fluoroquinolone;glycylcycline;macrolide;penam;penem;peptide;phenicol;rifamycin;tetracycline;triclosan
FSL R8-2924	R3G6B03.assemble.racon1.fasta	ctg1	544320	545138	-	bacA	1-818/822	========/======	2022-03-03	99.39	85.73	card	U00096.3:3204131-3203309	The bacA gene product (BacA) recycles undecaprenyl pyrophosphate during cell wall biosynthesis which confers resistance to bacitracin.	peptide
FSL R8-2924	R3G6B03.assemble.racon1.fasta	ctg1	782319	782950	+	CRP	1-633/633	========/======	2022-01-01	99.84	87.84	card	AP009048.1:4154296-4153663	CRP is a global regulator that represses MdtEF multidrug efflux pump expression.	fluoroquinolone;macrolide;penam
FSL R8-2924	R3G6B03.assemble.racon1.fasta	ctg1	1420188	1421553	-	cpxA	1-1367/1374	========/======	2022-01-01	99.42	85.15	card	BA000007.3:4905062-4903688	CpxA is a membrane-localized sensor kinase that is activated by envelope stress. It starts a kinase cascade that activates CpxR which promotes efflux complex expression.	aminocoumarin;aminoglycoside
FSL R8-2924	R3G6B03.assemble.racon1.fasta	ctg1	1995269	1995691	+	FosA7	1-423/423	===============	0/0	100	96.22	card	LAPJ01000014.1:36822-37245	fosA7 is an enzyme that confers resistance to fosfomycin in Escherichia coli by breaking the epoxide ring of the molecule.	fosfomycin
FSL R8-2924	R3G6B03.assemble.racon1.fasta	ctg1	2492458	2493968	-	mdsC	1-1512/1512	========/======	2022-01-01	99.93	98.28	card	AE006468.2:393931-392419	MdsC is the outer membrane channel of the multidrug and metal efflux complex MdsABC.	carbapenem;cephalosporin;cephamycin;monobactam;penam;penem;phenicol
FSL R8-2924	R3G6B03.assemble.racon1.fasta	ctg1	2493931	2497098	-	mdsB	1-3168/3168	===============	0/0	100	98.96	card	AE006468.2:397061-393893	MdsB is the inner membrane transporter of the multidrug and metal efflux complex MdsABC. mdsB corresponds to 1 locus in Pseudomonas aeruginosa PAO1 (gene name: mexQ) and 2 loci in Pseudomonas aeruginosa LESB58.	carbapenem;cephalosporin;cephamycin;monobactam;penam;penem;phenicol
FSL R8-2924	R3G6B03.assemble.racon1.fasta	ctg1	2497095	2498317	-	mdsA	1-1227/1227	========/======	2022-03-04	99.67	98.7	card	AE006468.2:398284-397057	MdsA is the membrane fusion protein of the multidrug and metal efflux complex MdsABC.	carbapenem;cephalosporin;cephamycin;monobactam;penam;penem;phenicol
FSL R8-2924	R3G6B03.assemble.racon1.fasta	ctg1	2500891	2501355	+	golS	1-465/465	===============	0/0	100	99.57	card	AE006468.2:400860-401325	GolS is a regulator activated by the presence of golD and promotes the expression of the MdsABC efflux pump.	carbapenem;cephalosporin;cephamycin;monobactam;penam;penem;phenicol
FSL R8-2924	R3G6B03.assemble.racon1.fasta	ctg1	2528900	2530055	-	Escherichia_coli_ampH	1-1158/1158	========/======	2022-02-02	99.83	80.05	card	AP012030.1:396711-395553	AmpH is a class C ampC-like beta-lactamase and penicillin-binding protein identified in Escherichia coli.	cephalosporin;penam
FSL R8-2924	R3G6B03.assemble.racon1.fasta	ctg1	2629128	2632254	-	acrB	1-3132/3150	========/======	2022-07-07	99.24	85.48	card	U00096.3:484403-481253	Protein subunit of AcrA-AcrB-TolC multidrug efflux complex. AcrB functions as a herterotrimer which forms the inner membrane component and is primarily responsible for substrate recognition and energy transduction by acting as a drug/proton antiporter.	cephalosporin;fluoroquinolone;glycylcycline;penam;phenicol;rifamycin;tetracycline;triclosan
FSL R8-2924	R3G6B03.assemble.racon1.fasta	ctg1	2632277	2633469	-	Escherichia_coli_acrA	1-1194/1194	========/======	2022-01-01	99.92	83.33	card	U00096.3:485619-484425	AcrA is a subunit of the AcrAB-TolC multidrug efflux system that in E. coli.	cephalosporin;fluoroquinolone;glycylcycline;penam;phenicol;rifamycin;tetracycline;triclosan
FSL R8-2924	R3G6B03.assemble.racon1.fasta	ctg1	2739923	2740277	+	ramA	21-375/375	===============	0/0	94.67	80	card	JQ727668:0-375	RamA (resistance antibiotic multiple) is a positive regulator of AcrAB-TolC and leads to high level multidrug resistance in Klebsiella pneumoniae Salmonella enterica and Enterobacter aerugenes increasing the expression of both the mar operon as well as AcrAB. RamA also decreases OmpF expression.	carbapenem;cephalosporin;cephamycin;fluoroquinolone;glycylcycline;monobactam;penam;penem;phenicol;rifamycin;tetracycline;triclosan
FSL R8-2924	R3G6B03.assemble.racon1.fasta	ctg1	2867219	2867891	-	kdpE	1-673/678	========/======	2022-02-02	99.12	81.45	card	U00096.3:721733-721055	kdpE is a transcriptional activator that is part of the two-component system KdpD/KdpE that is studied for its regulatory role in potassium transport and has been identified as an adaptive regulator involved in the virulence and intracellular survival of pathogenic bacteria. kdpE regulates a range of virulence loci through direct promoter binding.	aminoglycoside
FSL R8-2924	R3G6B03.assemble.racon1.fasta	ctg1	3113026	3114774	+	msbA	1-1749/1749	===============	0/0	100	85.19	card	U00096.3:966620-968369	MsbA is a multidrug resistance transporter homolog from E. coli and belongs to a superfamily of transporters that contain an adenosine triphosphate (ATP) binding cassette (ABC) which is also called a nucleotide-binding domain (NBD). MsbA is a member of the MDR-ABC transporter group by sequence homology. MsbA transports lipid A a major component of the bacterial outer cell membrane and is the only…	nitroimidazole
FSL R8-2924	R3G6B03.assemble.racon1.fasta	ctg1	3636476	3636825	-	marA	1-350/384	==============.	0/0	91.15	89.14	card	AP009048.1:1621287-1621671	In the presence of antibiotic stress E. coli overexpresses the global activator protein MarA which besides inducing MDR efflux pump AcrAB also down- regulates synthesis of the porin OmpF.	carbapenem;cephalosporin;cephamycin;fluoroquinolone;glycylcycline;monobactam;penam;penem;phenicol;rifamycin;tetracycline;triclosan
FSL R8-2924	R3G6B03.assemble.racon1.fasta	ctg1	3750332	3750769	+	AAC(6')-Iaa	1-438/438	===============	0/0	100	97.94	card	AE006468.2:1707351-1707789	AAC(6')-Iaa is a chromosomal-encoded aminoglycoside acetyltransferase in S. typhimurium	aminoglycoside
FSL R8-2924	R3G6B03.assemble.racon1.fasta	ctg1	3905526	3905938	+	H-NS	1-414/414	========/======	2022-01-01	99.76	88.89	card	BA000007.3:1738104-1737690	H-NS is a histone-like protein involved in global gene regulation in Gram-negative bacteria. It is a repressor of the membrane fusion protein genes acrE mdtE and emrK as well as nearby genes of many RND-type multidrug exporters.	cephalosporin;cephamycin;fluoroquinolone;macrolide;penam;tetracycline
FSL R8-2924	R3G6B03.assemble.racon1.fasta	ctg1	4130086	4130808	-	sdiA	1-723/723	===============	0/0	100	98.62	card	AE006468.2:2040377-2039654	SdiA is a cell division regulator that is also a positive regulator of AcrAB only when it's expressed from a plasmid. When the sdiA gene is on the chromosome it has no effect on expression of acrAB	cephalosporin;fluoroquinolone;glycylcycline;penam;phenicol;rifamycin;tetracycline;triclosan
FSL R8-2924	R3G6B03.assemble.racon1.fasta	ctg1	4186119	4187541	-	mdtK	1-1425/1425	========/======	2022-02-02	99.86	99.02	card	CP014358.1:2162750-2161325	A multidrug and toxic compound extrusions (MATE) transporter conferring resistance to norfloxacin doxorubicin and acriflavine.	fluoroquinolone
FSL R8-2924	R3G6B03.assemble.racon1.fasta	ctg1	4318368	4321488	+	mdtB	1-3122/3123	========/======	2022-01-01	99.94	81.33	card	U00096:2155262-2158385	MdtB is a transporter that forms a heteromultimer complex with MdtC to form a multidrug transporter. MdtBC is part of the MdtABC-TolC efflux complex.	aminocoumarin
FSL R8-2924	R3G6B03.assemble.racon1.fasta	ctg1	4321496	4324544	+	mdtC	7-3054/3078	========/======	2022-02-03	98.99	81.47	card	U00096:2158385-2161463	MdtC is a transporter that forms a heteromultimer complex with MdtB to form a multidrug transporter. MdtBC is part of the MdtABC-TolC efflux complex. In the absence of MdtB MdtC can form a homomultimer complex that results in a functioning efflux complex with a narrower drug specificity. mdtC corresponds to 3 loci in Pseudomonas aeruginosa PAO1 (gene name: muxC/muxB) and 3 loci in Pseudomonas aer…	aminocoumarin
FSL R8-2924	R3G6B03.assemble.racon1.fasta	ctg1	4327373	4328093	+	baeR	1-722/723	========/======	2022-01-01	99.72	81.16	card	AP009048.1:2166412-2167135	BaeR is a response regulator that promotes the expression of MdtABC and AcrD efflux complexes.	aminocoumarin;aminoglycoside
FSL R8-2924	R3G6B03.assemble.racon1.fasta	ctg1	4455359	4457001	-	yojI	1-1644/1644	========/======	2022-10-13	99.57	80.3	card	U00096.3:2308615-2306971	YojI mediates resistance to the peptide antibiotic microcin J25 when it is expressed from a multicopy vector. YojI is capable of pumping out microcin molecules. The outer membrane protein TolC in addition to YojI is required for export of microcin J25 out of the cell. Microcin J25 is thus the first known substrate for YojI.	peptide
FSL R8-2924	R3G6B03.assemble.racon1.fasta	ctg1	4695132	4698242	+	acrD	1-3114/3114	========/======	2022-05-05	99.87	81.83	card	AP009048.1:2586250-2589364	AcrD is an aminoglycoside efflux pump expressed in E. coli. Its expression can be induced by indole and is regulated by baeRS and cpxAR.	aminoglycoside
FSL R8-7981	R3G6B04.assemble.racon1.fasta	ctg1	392566	393197	-	CRP	1-633/633	========/======	2022-01-01	99.84	87.84	card	AP009048.1:4154296-4153663	CRP is a global regulator that represses MdtEF multidrug efflux pump expression.	fluoroquinolone;macrolide;penam
FSL R8-7981	R3G6B04.assemble.racon1.fasta	ctg1	629425	630242	+	bacA	1-818/822	========/======	2022-02-02	99.39	85.96	card	U00096.3:3204131-3203309	The bacA gene product (BacA) recycles undecaprenyl pyrophosphate during cell wall biosynthesis which confers resistance to bacitracin.	peptide
FSL R8-7981	R3G6B04.assemble.racon1.fasta	ctg1	650763	652218	-	tolC	1-1466/1488	========/======	2022-03-10	97.85	81.65	card	FJ768952:0-1488	TolC is a protein subunit of many multidrug efflux complexes in Gram negative bacteria. It is an outer membrane efflux protein and is constitutively open. Regulation of efflux activity is often at its periplasmic entrance by other components of the efflux complex.	aminocoumarin;aminoglycoside;carbapenem;cephalosporin;cephamycin;fluoroquinolone;glycylcycline;macrolide;penam;penem;peptide;phenicol;rifamycin;tetracycline;triclosan
FSL R8-7981	R3G6B04.assemble.racon1.fasta	ctg1	1032483	1034018	-	emrB	1-1539/1539	========/======	2022-03-03	99.81	84.53	card	U00096:2812615-2814154	emrB is a translocase in the emrB -TolC efflux protein in E. coli. It recognizes substrates including carbonyl cyanide m-chlorophenylhydrazone (CCCP) nalidixic acid and thioloactomycin.	fluoroquinolone
FSL R8-7981	R3G6B04.assemble.racon1.fasta	ctg1	1034035	1035207	-	emrA	1-1173/1173	========/======	2022-02-02	99.91	82.54	card	AP009048:2810082-2811255	EmrA is a membrane fusion protein providing an efflux pathway with EmrB and TolC between the inner and outer membranes of E. coli a Gram-negative bacterium.	fluoroquinolone
FSL R8-7981	R3G6B04.assemble.racon1.fasta	ctg1	1035334	1035863	-	emrR	1-531/531	========/======	2022-01-01	99.81	85.5	card	U00096.3:2810769-2811300	EmrR is a negative regulator for the EmrAB-TolC multidrug efflux pump in E. coli. Mutations lead to EmrAB-TolC overexpression.	fluoroquinolone
FSL R8-7981	R3G6B04.assemble.racon1.fasta	ctg1	1289488	1292598	-	acrD	1-3114/3114	========/======	2022-05-05	99.87	81.89	card	AP009048.1:2586250-2589364	AcrD is an aminoglycoside efflux pump expressed in E. coli. Its expression can be induced by indole and is regulated by baeRS and cpxAR.	aminoglycoside
FSL R8-7981	R3G6B04.assemble.racon1.fasta	ctg1	1518961	1520603	+	yojI	1-1644/1644	========/======	2022-08-11	99.64	80.41	card	U00096.3:2308615-2306971	YojI mediates resistance to the peptide antibiotic microcin J25 when it is expressed from a multicopy vector. YojI is capable of pumping out microcin molecules. The outer membrane protein TolC in addition to YojI is required for export of microcin J25 out of the cell. Microcin J25 is thus the first known substrate for YojI.	peptide
FSL R8-7981	R3G6B04.assemble.racon1.fasta	ctg1	1646306	1647026	-	baeR	1-722/723	========/======	2022-01-01	99.72	81.44	card	AP009048.1:2166412-2167135	BaeR is a response regulator that promotes the expression of MdtABC and AcrD efflux complexes.	aminocoumarin;aminoglycoside
FSL R8-7981	R3G6B04.assemble.racon1.fasta	ctg1	1649855	1652900	-	mdtC	7-3054/3078	========/======	2022-04-04	98.93	81.34	card	U00096:2158385-2161463	MdtC is a transporter that forms a heteromultimer complex with MdtB to form a multidrug transporter. MdtBC is part of the MdtABC-TolC efflux complex. In the absence of MdtB MdtC can form a homomultimer complex that results in a functioning efflux complex with a narrower drug specificity. mdtC corresponds to 3 loci in Pseudomonas aeruginosa PAO1 (gene name: muxC/muxB) and 3 loci in Pseudomonas aer…	aminocoumarin
FSL R8-7981	R3G6B04.assemble.racon1.fasta	ctg1	1652908	1656031	-	mdtB	1-3122/3123	========/======	2022-02-04	99.94	81.18	card	U00096:2155262-2158385	MdtB is a transporter that forms a heteromultimer complex with MdtC to form a multidrug transporter. MdtBC is part of the MdtABC-TolC efflux complex.	aminocoumarin
FSL R8-7981	R3G6B04.assemble.racon1.fasta	ctg1	1777541	1778963	+	mdtK	1-1425/1425	========/======	2022-02-02	99.86	98.95	card	CP014358.1:2162750-2161325	A multidrug and toxic compound extrusions (MATE) transporter conferring resistance to norfloxacin doxorubicin and acriflavine.	fluoroquinolone
FSL R8-7981	R3G6B04.assemble.racon1.fasta	ctg1	1846954	1847676	+	sdiA	1-723/723	===============	0/0	100	99.03	card	AE006468.2:2040377-2039654	SdiA is a cell division regulator that is also a positive regulator of AcrAB only when it's expressed from a plasmid. When the sdiA gene is on the chromosome it has no effect on expression of acrAB	cephalosporin;fluoroquinolone;glycylcycline;penam;phenicol;rifamycin;tetracycline;triclosan
FSL R8-7981	R3G6B04.assemble.racon1.fasta	ctg1	2043416	2043828	-	H-NS	1-414/414	========/======	2022-01-01	99.76	88.41	card	BA000007.3:1738104-1737690	H-NS is a histone-like protein involved in global gene regulation in Gram-negative bacteria. It is a repressor of the membrane fusion protein genes acrE mdtE and emrK as well as nearby genes of many RND-type multidrug exporters.	cephalosporin;cephamycin;fluoroquinolone;macrolide;penam;tetracycline
FSL R8-7981	R3G6B04.assemble.racon1.fasta	ctg1	2183177	2183614	-	AAC(6')-Iy	1-438/438	===============	0/0	100	99.54	card	AF144880:3541-3979	AAC(6')-Iy is a chromosomal-encoded aminoglycoside acetyltransferase in S. enteritidis and S. enterica. Regulatory mutation required to increase expression of this chromosomally-encoded gene for resistance. In the specific system aminoglycoside resistance was due to a transcriptional fusion secondary to a chromosomal deletion in which the downstream aac(6')-Iy gene was placed under the control of…	aminoglycoside
FSL R8-7981	R3G6B04.assemble.racon1.fasta	ctg1	2291823	2292172	+	marA	1-350/384	==============.	0/0	91.15	89.43	card	AP009048.1:1621287-1621671	In the presence of antibiotic stress E. coli overexpresses the global activator protein MarA which besides inducing MDR efflux pump AcrAB also down- regulates synthesis of the porin OmpF.	carbapenem;cephalosporin;cephamycin;fluoroquinolone;glycylcycline;monobactam;penam;penem;phenicol;rifamycin;tetracycline;triclosan
FSL R8-7981	R3G6B04.assemble.racon1.fasta	ctg1	2811300	2813047	-	msbA	1-1749/1749	========/======	2022-01-01	99.94	84.79	card	U00096.3:966620-968369	MsbA is a multidrug resistance transporter homolog from E. coli and belongs to a superfamily of transporters that contain an adenosine triphosphate (ATP) binding cassette (ABC) which is also called a nucleotide-binding domain (NBD). MsbA is a member of the MDR-ABC transporter group by sequence homology. MsbA transports lipid A a major component of the bacterial outer cell membrane and is the only…	nitroimidazole
FSL R8-7981	R3G6B04.assemble.racon1.fasta	ctg1	3094665	3095337	+	kdpE	1-673/678	========/======	2022-02-02	99.12	81.45	card	U00096.3:721733-721055	kdpE is a transcriptional activator that is part of the two-component system KdpD/KdpE that is studied for its regulatory role in potassium transport and has been identified as an adaptive regulator involved in the virulence and intracellular survival of pathogenic bacteria. kdpE regulates a range of virulence loci through direct promoter binding.	aminoglycoside
FSL R8-7981	R3G6B04.assemble.racon1.fasta	ctg1	3322820	3324012	+	Escherichia_coli_acrA	1-1194/1194	========/======	2022-01-01	99.92	83.33	card	U00096.3:485619-484425	AcrA is a subunit of the AcrAB-TolC multidrug efflux system that in E. coli.	cephalosporin;fluoroquinolone;glycylcycline;penam;phenicol;rifamycin;tetracycline;triclosan
FSL R8-7981	R3G6B04.assemble.racon1.fasta	ctg1	3324035	3327162	+	acrB	1-3132/3150	========/======	2022-06-06	99.27	85.44	card	U00096.3:484403-481253	Protein subunit of AcrA-AcrB-TolC multidrug efflux complex. AcrB functions as a herterotrimer which forms the inner membrane component and is primarily responsible for substrate recognition and energy transduction by acting as a drug/proton antiporter.	cephalosporin;fluoroquinolone;glycylcycline;penam;phenicol;rifamycin;tetracycline;triclosan
FSL R8-7981	R3G6B04.assemble.racon1.fasta	ctg1	3426280	3427436	+	Escherichia_coli_ampH	1-1158/1158	========/======	2022-01-01	99.91	80.14	card	AP012030.1:396711-395553	AmpH is a class C ampC-like beta-lactamase and penicillin-binding protein identified in Escherichia coli.	cephalosporin;penam
FSL R8-7981	R3G6B04.assemble.racon1.fasta	ctg1	3455014	3455478	-	golS	1-465/465	===============	0/0	100	98.92	card	AE006468.2:400860-401325	GolS is a regulator activated by the presence of golD and promotes the expression of the MdsABC efflux pump.	carbapenem;cephalosporin;cephamycin;monobactam;penam;penem;phenicol
FSL R8-7981	R3G6B04.assemble.racon1.fasta	ctg1	3458052	3459277	+	mdsA	1-1227/1227	========/======	2022-01-01	99.92	98.61	card	AE006468.2:398284-397057	MdsA is the membrane fusion protein of the multidrug and metal efflux complex MdsABC.	carbapenem;cephalosporin;cephamycin;monobactam;penam;penem;phenicol
FSL R8-7981	R3G6B04.assemble.racon1.fasta	ctg1	3459274	3462440	+	mdsB	1-3168/3168	========/======	2022-01-01	99.97	99.08	card	AE006468.2:397061-393893	MdsB is the inner membrane transporter of the multidrug and metal efflux complex MdsABC. mdsB corresponds to 1 locus in Pseudomonas aeruginosa PAO1 (gene name: mexQ) and 2 loci in Pseudomonas aeruginosa LESB58.	carbapenem;cephalosporin;cephamycin;monobactam;penam;penem;phenicol
FSL R8-7981	R3G6B04.assemble.racon1.fasta	ctg1	3462403	3463913	+	mdsC	1-1512/1512	========/======	2022-01-01	99.93	98.55	card	AE006468.2:393931-392419	MdsC is the outer membrane channel of the multidrug and metal efflux complex MdsABC.	carbapenem;cephalosporin;cephamycin;monobactam;penam;penem;phenicol
FSL R8-7981	R3G6B04.assemble.racon1.fasta	ctg1	4416281	4417646	+	cpxA	1-1367/1374	========/======	2022-01-01	99.42	85.08	card	BA000007.3:4905062-4903688	CpxA is a membrane-localized sensor kinase that is activated by envelope stress. It starts a kinase cascade that activates CpxR which promotes efflux complex expression.	aminocoumarin;aminoglycoside
FSL S5-0432	R3G6B05.assemble.racon1.fasta	ctg1	78732	80097	+	cpxA	1-1367/1374	========/======	2022-01-01	99.42	85.3	card	BA000007.3:4905062-4903688	CpxA is a membrane-localized sensor kinase that is activated by envelope stress. It starts a kinase cascade that activates CpxR which promotes efflux complex expression.	aminocoumarin;aminoglycoside
FSL S5-0432	R3G6B05.assemble.racon1.fasta	ctg1	724751	725382	-	CRP	1-633/633	========/======	2022-01-01	99.84	87.84	card	AP009048.1:4154296-4153663	CRP is a global regulator that represses MdtEF multidrug efflux pump expression.	fluoroquinolone;macrolide;penam
FSL S5-0432	R3G6B05.assemble.racon1.fasta	ctg1	1004407	1005224	+	bacA	1-818/822	========/======	2022-02-02	99.39	85.84	card	U00096.3:3204131-3203309	The bacA gene product (BacA) recycles undecaprenyl pyrophosphate during cell wall biosynthesis which confers resistance to bacitracin.	peptide
FSL S5-0432	R3G6B05.assemble.racon1.fasta	ctg1	1025741	1027197	-	tolC	1-1466/1488	========/======	2022-02-09	97.92	81.72	card	FJ768952:0-1488	TolC is a protein subunit of many multidrug efflux complexes in Gram negative bacteria. It is an outer membrane efflux protein and is constitutively open. Regulation of efflux activity is often at its periplasmic entrance by other components of the efflux complex.	aminocoumarin;aminoglycoside;carbapenem;cephalosporin;cephamycin;fluoroquinolone;glycylcycline;macrolide;penam;penem;peptide;phenicol;rifamycin;tetracycline;triclosan
FSL S5-0432	R3G6B05.assemble.racon1.fasta	ctg1	1413634	1415169	-	emrB	1-1539/1539	========/======	2022-03-03	99.81	84.34	card	U00096:2812615-2814154	emrB is a translocase in the emrB -TolC efflux protein in E. coli. It recognizes substrates including carbonyl cyanide m-chlorophenylhydrazone (CCCP) nalidixic acid and thioloactomycin.	fluoroquinolone
FSL S5-0432	R3G6B05.assemble.racon1.fasta	ctg1	1415186	1416357	-	emrA	1-1173/1173	========/======	2022-03-03	99.83	82.45	card	AP009048:2810082-2811255	EmrA is a membrane fusion protein providing an efflux pathway with EmrB and TolC between the inner and outer membranes of E. coli a Gram-negative bacterium.	fluoroquinolone
FSL S5-0432	R3G6B05.assemble.racon1.fasta	ctg1	1416484	1417014	-	emrR	1-531/531	===============	0/0	100	85.69	card	U00096.3:2810769-2811300	EmrR is a negative regulator for the EmrAB-TolC multidrug efflux pump in E. coli. Mutations lead to EmrAB-TolC overexpression.	fluoroquinolone
FSL S5-0432	R3G6B05.assemble.racon1.fasta	ctg1	1704263	1707373	-	acrD	1-3114/3114	========/======	2022-05-05	99.87	81.99	card	AP009048.1:2586250-2589364	AcrD is an aminoglycoside efflux pump expressed in E. coli. Its expression can be induced by indole and is regulated by baeRS and cpxAR.	aminoglycoside
FSL S5-0432	R3G6B05.assemble.racon1.fasta	ctg1	2049811	2050531	-	baeR	1-722/723	========/======	2022-01-01	99.72	81.72	card	AP009048.1:2166412-2167135	BaeR is a response regulator that promotes the expression of MdtABC and AcrD efflux complexes.	aminocoumarin;aminoglycoside
FSL S5-0432	R3G6B05.assemble.racon1.fasta	ctg1	2053362	2056408	-	mdtC	7-3054/3078	========/======	2022-01-01	98.99	81.5	card	U00096:2158385-2161463	MdtC is a transporter that forms a heteromultimer complex with MdtB to form a multidrug transporter. MdtBC is part of the MdtABC-TolC efflux complex. In the absence of MdtB MdtC can form a homomultimer complex that results in a functioning efflux complex with a narrower drug specificity. mdtC corresponds to 3 loci in Pseudomonas aeruginosa PAO1 (gene name: muxC/muxB) and 3 loci in Pseudomonas aer…	aminocoumarin
FSL S5-0432	R3G6B05.assemble.racon1.fasta	ctg1	2056416	2059535	-	mdtB	1-3122/3123	========/======	2022-02-02	99.9	80.91	card	U00096:2155262-2158385	MdtB is a transporter that forms a heteromultimer complex with MdtC to form a multidrug transporter. MdtBC is part of the MdtABC-TolC efflux complex.	aminocoumarin
FSL S5-0432	R3G6B05.assemble.racon1.fasta	ctg1	2175944	2177367	+	mdtK	1-1425/1425	========/======	2022-01-01	99.93	98.46	card	CP014358.1:2162750-2161325	A multidrug and toxic compound extrusions (MATE) transporter conferring resistance to norfloxacin doxorubicin and acriflavine.	fluoroquinolone
FSL S5-0432	R3G6B05.assemble.racon1.fasta	ctg1	2248160	2248882	+	sdiA	1-723/723	===============	0/0	100	98.62	card	AE006468.2:2040377-2039654	SdiA is a cell division regulator that is also a positive regulator of AcrAB only when it's expressed from a plasmid. When the sdiA gene is on the chromosome it has no effect on expression of acrAB	cephalosporin;fluoroquinolone;glycylcycline;penam;phenicol;rifamycin;tetracycline;triclosan
FSL S5-0432	R3G6B05.assemble.racon1.fasta	ctg1	2440381	2440793	-	H-NS	1-414/414	========/======	2022-01-01	99.76	88.89	card	BA000007.3:1738104-1737690	H-NS is a histone-like protein involved in global gene regulation in Gram-negative bacteria. It is a repressor of the membrane fusion protein genes acrE mdtE and emrK as well as nearby genes of many RND-type multidrug exporters.	cephalosporin;cephamycin;fluoroquinolone;macrolide;penam;tetracycline
FSL S5-0432	R3G6B05.assemble.racon1.fasta	ctg1	2594118	2594555	-	AAC(6')-Iy	1-438/438	===============	0/0	100	98.4	card	AF144880:3541-3979	AAC(6')-Iy is a chromosomal-encoded aminoglycoside acetyltransferase in S. enteritidis and S. enterica. Regulatory mutation required to increase expression of this chromosomally-encoded gene for resistance. In the specific system aminoglycoside resistance was due to a transcriptional fusion secondary to a chromosomal deletion in which the downstream aac(6')-Iy gene was placed under the control of…	aminoglycoside
FSL S5-0432	R3G6B05.assemble.racon1.fasta	ctg1	2705359	2705708	+	marA	1-350/384	==============.	0/0	91.15	88.86	card	AP009048.1:1621287-1621671	In the presence of antibiotic stress E. coli overexpresses the global activator protein MarA which besides inducing MDR efflux pump AcrAB also down- regulates synthesis of the porin OmpF.	carbapenem;cephalosporin;cephamycin;fluoroquinolone;glycylcycline;monobactam;penam;penem;phenicol;rifamycin;tetracycline;triclosan
FSL S5-0432	R3G6B05.assemble.racon1.fasta	ctg1	3239638	3241386	-	msbA	1-1749/1749	===============	0/0	100	84.79	card	U00096.3:966620-968369	MsbA is a multidrug resistance transporter homolog from E. coli and belongs to a superfamily of transporters that contain an adenosine triphosphate (ATP) binding cassette (ABC) which is also called a nucleotide-binding domain (NBD). MsbA is a member of the MDR-ABC transporter group by sequence homology. MsbA transports lipid A a major component of the bacterial outer cell membrane and is the only…	nitroimidazole
FSL S5-0432	R3G6B05.assemble.racon1.fasta	ctg1	3493625	3494297	+	kdpE	1-673/678	========/======	2022-02-02	99.12	81.75	card	U00096.3:721733-721055	kdpE is a transcriptional activator that is part of the two-component system KdpD/KdpE that is studied for its regulatory role in potassium transport and has been identified as an adaptive regulator involved in the virulence and intracellular survival of pathogenic bacteria. kdpE regulates a range of virulence loci through direct promoter binding.	aminoglycoside
FSL S5-0432	R3G6B05.assemble.racon1.fasta	ctg1	3693513	3694705	+	Escherichia_coli_acrA	1-1194/1194	========/======	2022-01-01	99.92	83.08	card	U00096.3:485619-484425	AcrA is a subunit of the AcrAB-TolC multidrug efflux system that in E. coli.	cephalosporin;fluoroquinolone;glycylcycline;penam;phenicol;rifamycin;tetracycline;triclosan
FSL S5-0432	R3G6B05.assemble.racon1.fasta	ctg1	3694728	3697854	+	acrB	1-3132/3150	========/======	2022-07-07	99.24	85.32	card	U00096.3:484403-481253	Protein subunit of AcrA-AcrB-TolC multidrug efflux complex. AcrB functions as a herterotrimer which forms the inner membrane component and is primarily responsible for substrate recognition and energy transduction by acting as a drug/proton antiporter.	cephalosporin;fluoroquinolone;glycylcycline;penam;phenicol;rifamycin;tetracycline;triclosan
FSL S5-0432	R3G6B05.assemble.racon1.fasta	ctg1	3792291	3793447	+	Escherichia_coli_ampH	1-1158/1158	========/======	2022-01-01	99.91	80.22	card	AP012030.1:396711-395553	AmpH is a class C ampC-like beta-lactamase and penicillin-binding protein identified in Escherichia coli.	cephalosporin;penam
FSL S5-0432	R3G6B05.assemble.racon1.fasta	ctg1	3820928	3821392	-	golS	1-465/465	===============	0/0	100	99.36	card	AE006468.2:400860-401325	GolS is a regulator activated by the presence of golD and promotes the expression of the MdsABC efflux pump.	carbapenem;cephalosporin;cephamycin;monobactam;penam;penem;phenicol
FSL S5-0432	R3G6B05.assemble.racon1.fasta	ctg1	3823966	3825190	+	mdsA	1-1227/1227	========/======	2022-02-02	99.84	98.7	card	AE006468.2:398284-397057	MdsA is the membrane fusion protein of the multidrug and metal efflux complex MdsABC.	carbapenem;cephalosporin;cephamycin;monobactam;penam;penem;phenicol
FSL S5-0432	R3G6B05.assemble.racon1.fasta	ctg1	3825187	3828353	+	mdsB	1-3168/3168	========/======	2022-01-01	99.97	98.96	card	AE006468.2:397061-393893	MdsB is the inner membrane transporter of the multidrug and metal efflux complex MdsABC. mdsB corresponds to 1 locus in Pseudomonas aeruginosa PAO1 (gene name: mexQ) and 2 loci in Pseudomonas aeruginosa LESB58.	carbapenem;cephalosporin;cephamycin;monobactam;penam;penem;phenicol
FSL S5-0432	R3G6B05.assemble.racon1.fasta	ctg1	3828316	3829826	+	mdsC	1-1512/1512	========/======	2022-01-01	99.93	98.21	card	AE006468.2:393931-392419	MdsC is the outer membrane channel of the multidrug and metal efflux complex MdsABC.	carbapenem;cephalosporin;cephamycin;monobactam;penam;penem;phenicol
FSL R9-8566	R3G12B01.assemble.racon1.fasta	ctg1	86113	87477	-	cpxA	1-1367/1374	========/======	2022-02-02	99.34	84.93	card	BA000007.3:4905062-4903688	CpxA is a membrane-localized sensor kinase that is activated by envelope stress. It starts a kinase cascade that activates CpxR which promotes efflux complex expression.	aminocoumarin;aminoglycoside
FSL R9-8566	R3G12B01.assemble.racon1.fasta	ctg1	1102366	1103874	-	mdsC	4-1512/1512	===============	0/0	99.8	94.3	card	AE006468.2:393931-392419	MdsC is the outer membrane channel of the multidrug and metal efflux complex MdsABC.	carbapenem;cephalosporin;cephamycin;monobactam;penam;penem;phenicol
FSL R9-8566	R3G12B01.assemble.racon1.fasta	ctg1	1103840	1107014	-	mdsB	1-3168/3168	========/======	2022-03-11	99.94	97.04	card	AE006468.2:397061-393893	MdsB is the inner membrane transporter of the multidrug and metal efflux complex MdsABC. mdsB corresponds to 1 locus in Pseudomonas aeruginosa PAO1 (gene name: mexQ) and 2 loci in Pseudomonas aeruginosa LESB58.	carbapenem;cephalosporin;cephamycin;monobactam;penam;penem;phenicol
FSL R9-8566	R3G12B01.assemble.racon1.fasta	ctg1	1107011	1108235	-	mdsA	1-1227/1227	========/======	2022-02-02	99.84	97.23	card	AE006468.2:398284-397057	MdsA is the membrane fusion protein of the multidrug and metal efflux complex MdsABC.	carbapenem;cephalosporin;cephamycin;monobactam;penam;penem;phenicol
FSL R9-8566	R3G12B01.assemble.racon1.fasta	ctg1	1110811	1111275	+	golS	1-465/465	===============	0/0	100	98.28	card	AE006468.2:400860-401325	GolS is a regulator activated by the presence of golD and promotes the expression of the MdsABC efflux pump.	carbapenem;cephalosporin;cephamycin;monobactam;penam;penem;phenicol
FSL R9-8566	R3G12B01.assemble.racon1.fasta	ctg1	1225605	1228732	-	acrB	1-3132/3150	========/======	2022-06-06	99.27	85.16	card	U00096.3:484403-481253	Protein subunit of AcrA-AcrB-TolC multidrug efflux complex. AcrB functions as a herterotrimer which forms the inner membrane component and is primarily responsible for substrate recognition and energy transduction by acting as a drug/proton antiporter.	cephalosporin;fluoroquinolone;glycylcycline;penam;phenicol;rifamycin;tetracycline;triclosan
FSL R9-8566	R3G12B01.assemble.racon1.fasta	ctg1	1228755	1229948	-	Escherichia_coli_acrA	1-1194/1194	===============	0/0	100	83.5	card	U00096.3:485619-484425	AcrA is a subunit of the AcrAB-TolC multidrug efflux system that in E. coli.	cephalosporin;fluoroquinolone;glycylcycline;penam;phenicol;rifamycin;tetracycline;triclosan
FSL R9-8566	R3G12B01.assemble.racon1.fasta	ctg1	1453131	1453803	-	kdpE	1-673/678	========/======	2022-02-02	99.12	81.16	card	U00096.3:721733-721055	kdpE is a transcriptional activator that is part of the two-component system KdpD/KdpE that is studied for its regulatory role in potassium transport and has been identified as an adaptive regulator involved in the virulence and intracellular survival of pathogenic bacteria. kdpE regulates a range of virulence loci through direct promoter binding.	aminoglycoside
FSL R9-8566	R3G12B01.assemble.racon1.fasta	ctg1	1705265	1707013	+	msbA	1-1749/1749	===============	0/0	100	85.08	card	U00096.3:966620-968369	MsbA is a multidrug resistance transporter homolog from E. coli and belongs to a superfamily of transporters that contain an adenosine triphosphate (ATP) binding cassette (ABC) which is also called a nucleotide-binding domain (NBD). MsbA is a member of the MDR-ABC transporter group by sequence homology. MsbA transports lipid A a major component of the bacterial outer cell membrane and is the only…	nitroimidazole
FSL R9-8566	R3G12B01.assemble.racon1.fasta	ctg1	2210976	2211359	-	marA	1-384/384	===============	0/0	100	86.46	card	AP009048.1:1621287-1621671	In the presence of antibiotic stress E. coli overexpresses the global activator protein MarA which besides inducing MDR efflux pump AcrAB also down- regulates synthesis of the porin OmpF.	carbapenem;cephalosporin;cephamycin;fluoroquinolone;glycylcycline;monobactam;penam;penem;phenicol;rifamycin;tetracycline;triclosan
FSL R9-8566	R3G12B01.assemble.racon1.fasta	ctg1	2313257	2313694	+	AAC(6')-Iy	1-438/438	===============	0/0	100	94.29	card	AF144880:3541-3979	AAC(6')-Iy is a chromosomal-encoded aminoglycoside acetyltransferase in S. enteritidis and S. enterica. Regulatory mutation required to increase expression of this chromosomally-encoded gene for resistance. In the specific system aminoglycoside resistance was due to a transcriptional fusion secondary to a chromosomal deletion in which the downstream aac(6')-Iy gene was placed under the control of…	aminoglycoside
FSL R9-8566	R3G12B01.assemble.racon1.fasta	ctg1	2467167	2467580	+	H-NS	1-414/414	===============	0/0	100	87.92	card	BA000007.3:1738104-1737690	H-NS is a histone-like protein involved in global gene regulation in Gram-negative bacteria. It is a repressor of the membrane fusion protein genes acrE mdtE and emrK as well as nearby genes of many RND-type multidrug exporters.	cephalosporin;cephamycin;fluoroquinolone;macrolide;penam;tetracycline
FSL R9-8566	R3G12B01.assemble.racon1.fasta	ctg1	2717163	2717884	-	sdiA	1-723/723	========/======	2022-01-01	99.86	95.44	card	AE006468.2:2040377-2039654	SdiA is a cell division regulator that is also a positive regulator of AcrAB only when it's expressed from a plasmid. When the sdiA gene is on the chromosome it has no effect on expression of acrAB	cephalosporin;fluoroquinolone;glycylcycline;penam;phenicol;rifamycin;tetracycline;triclosan
FSL R9-8566	R3G12B01.assemble.racon1.fasta	ctg1	2774955	2776377	-	mdtK	1-1425/1425	========/======	2022-02-02	99.86	96.21	card	CP014358.1:2162750-2161325	A multidrug and toxic compound extrusions (MATE) transporter conferring resistance to norfloxacin doxorubicin and acriflavine.	fluoroquinolone
FSL R9-8566	R3G12B01.assemble.racon1.fasta	ctg1	2885651	2888765	+	mdtB	1-3122/3123	========/======	2022-02-07	99.74	80.91	card	U00096:2155262-2158385	MdtB is a transporter that forms a heteromultimer complex with MdtC to form a multidrug transporter. MdtBC is part of the MdtABC-TolC efflux complex.	aminocoumarin
FSL R9-8566	R3G12B01.assemble.racon1.fasta	ctg1	2888773	2891818	+	mdtC	7-3054/3078	========/======	2022-02-02	98.96	81.04	card	U00096:2158385-2161463	MdtC is a transporter that forms a heteromultimer complex with MdtB to form a multidrug transporter. MdtBC is part of the MdtABC-TolC efflux complex. In the absence of MdtB MdtC can form a homomultimer complex that results in a functioning efflux complex with a narrower drug specificity. mdtC corresponds to 3 loci in Pseudomonas aeruginosa PAO1 (gene name: muxC/muxB) and 3 loci in Pseudomonas aer…	aminocoumarin
FSL R9-8566	R3G12B01.assemble.racon1.fasta	ctg1	2894650	2895371	+	baeR	1-722/723	===============	0/0	99.86	81.44	card	AP009048.1:2166412-2167135	BaeR is a response regulator that promotes the expression of MdtABC and AcrD efflux complexes.	aminocoumarin;aminoglycoside
FSL R9-8566	R3G12B01.assemble.racon1.fasta	ctg1	3019890	3021532	-	yojI	1-1644/1644	========/======	2022-04-05	99.82	80.01	card	U00096.3:2308615-2306971	YojI mediates resistance to the peptide antibiotic microcin J25 when it is expressed from a multicopy vector. YojI is capable of pumping out microcin molecules. The outer membrane protein TolC in addition to YojI is required for export of microcin J25 out of the cell. Microcin J25 is thus the first known substrate for YojI.	peptide
FSL R9-8566	R3G12B01.assemble.racon1.fasta	ctg1	3245233	3248342	+	acrD	1-3114/3114	========/======	2022-04-04	99.87	81.79	card	AP009048.1:2586250-2589364	AcrD is an aminoglycoside efflux pump expressed in E. coli. Its expression can be induced by indole and is regulated by baeRS and cpxAR.	aminoglycoside
FSL R9-8566	R3G12B01.assemble.racon1.fasta	ctg1	3500856	3501386	+	emrR	1-531/531	===============	0/0	100	84.93	card	U00096.3:2810769-2811300	EmrR is a negative regulator for the EmrAB-TolC multidrug efflux pump in E. coli. Mutations lead to EmrAB-TolC overexpression.	fluoroquinolone
FSL R9-8566	R3G12B01.assemble.racon1.fasta	ctg1	3501513	3502684	+	emrA	1-1173/1173	========/======	2022-03-03	99.83	82.45	card	AP009048:2810082-2811255	EmrA is a membrane fusion protein providing an efflux pathway with EmrB and TolC between the inner and outer membranes of E. coli a Gram-negative bacterium.	fluoroquinolone
FSL R9-8566	R3G12B01.assemble.racon1.fasta	ctg1	3502701	3504237	+	emrB	1-1539/1539	========/======	2022-02-02	99.87	85.19	card	U00096:2812615-2814154	emrB is a translocase in the emrB -TolC efflux protein in E. coli. It recognizes substrates including carbonyl cyanide m-chlorophenylhydrazone (CCCP) nalidixic acid and thioloactomycin.	fluoroquinolone
FSL R9-8566	R3G12B01.assemble.racon1.fasta	ctg1	3924782	3926161	+	tolC	1-1388/1488	========/======	2022-04-12	92.61	82.88	card	FJ768952:0-1488	TolC is a protein subunit of many multidrug efflux complexes in Gram negative bacteria. It is an outer membrane efflux protein and is constitutively open. Regulation of efflux activity is often at its periplasmic entrance by other components of the efflux complex.	aminocoumarin;aminoglycoside;carbapenem;cephalosporin;cephamycin;fluoroquinolone;glycylcycline;macrolide;penam;penem;peptide;phenicol;rifamycin;tetracycline;triclosan
FSL R9-8566	R3G12B01.assemble.racon1.fasta	ctg1	3946771	3947588	-	bacA	1-818/822	========/======	2022-02-02	99.39	86.81	card	U00096.3:3204131-3203309	The bacA gene product (BacA) recycles undecaprenyl pyrophosphate during cell wall biosynthesis which confers resistance to bacitracin.	peptide
FSL R9-8566	R3G12B01.assemble.racon1.fasta	ctg1	4225678	4226309	+	CRP	1-633/633	========/======	2022-01-01	99.84	87.84	card	AP009048.1:4154296-4153663	CRP is a global regulator that represses MdtEF multidrug efflux pump expression.	fluoroquinolone;macrolide;penam
FSL R8-0370	R3G12B02.assemble.racon1.fasta	ctg1	160804	161526	-	sdiA	1-723/723	===============	0/0	100	98.62	card	AE006468.2:2040377-2039654	SdiA is a cell division regulator that is also a positive regulator of AcrAB only when it's expressed from a plasmid. When the sdiA gene is on the chromosome it has no effect on expression of acrAB	cephalosporin;fluoroquinolone;glycylcycline;penam;phenicol;rifamycin;tetracycline;triclosan
FSL R8-0370	R3G12B02.assemble.racon1.fasta	ctg1	350190	351937	-	msbA	1-1749/1749	========/======	2022-01-01	99.94	84.91	card	U00096.3:966620-968369	MsbA is a multidrug resistance transporter homolog from E. coli and belongs to a superfamily of transporters that contain an adenosine triphosphate (ATP) binding cassette (ABC) which is also called a nucleotide-binding domain (NBD). MsbA is a member of the MDR-ABC transporter group by sequence homology. MsbA transports lipid A a major component of the bacterial outer cell membrane and is the only…	nitroimidazole
FSL R8-0370	R3G12B02.assemble.racon1.fasta	ctg1	591625	592297	+	kdpE	1-673/678	========/======	2022-02-02	99.12	81.75	card	U00096.3:721733-721055	kdpE is a transcriptional activator that is part of the two-component system KdpD/KdpE that is studied for its regulatory role in potassium transport and has been identified as an adaptive regulator involved in the virulence and intracellular survival of pathogenic bacteria. kdpE regulates a range of virulence loci through direct promoter binding.	aminoglycoside
FSL R8-0370	R3G12B02.assemble.racon1.fasta	ctg1	718664	719018	-	ramA	21-375/375	===============	0/0	94.67	80	card	JQ727668:0-375	RamA (resistance antibiotic multiple) is a positive regulator of AcrAB-TolC and leads to high level multidrug resistance in Klebsiella pneumoniae Salmonella enterica and Enterobacter aerugenes increasing the expression of both the mar operon as well as AcrAB. RamA also decreases OmpF expression.	carbapenem;cephalosporin;cephamycin;fluoroquinolone;glycylcycline;monobactam;penam;penem;phenicol;rifamycin;tetracycline;triclosan
FSL R8-0370	R3G12B02.assemble.racon1.fasta	ctg1	838636	839828	+	Escherichia_coli_acrA	1-1194/1194	========/======	2022-01-01	99.92	83.33	card	U00096.3:485619-484425	AcrA is a subunit of the AcrAB-TolC multidrug efflux system that in E. coli.	cephalosporin;fluoroquinolone;glycylcycline;penam;phenicol;rifamycin;tetracycline;triclosan
FSL R8-0370	R3G12B02.assemble.racon1.fasta	ctg1	839851	842979	+	acrB	1-3132/3150	========/======	2022-05-05	99.3	85.57	card	U00096.3:484403-481253	Protein subunit of AcrA-AcrB-TolC multidrug efflux complex. AcrB functions as a herterotrimer which forms the inner membrane component and is primarily responsible for substrate recognition and energy transduction by acting as a drug/proton antiporter.	cephalosporin;fluoroquinolone;glycylcycline;penam;phenicol;rifamycin;tetracycline;triclosan
FSL R8-0370	R3G12B02.assemble.racon1.fasta	ctg1	970602	971065	-	golS	1-465/465	========/======	2022-01-01	99.78	99.57	card	AE006468.2:400860-401325	GolS is a regulator activated by the presence of golD and promotes the expression of the MdsABC efflux pump.	carbapenem;cephalosporin;cephamycin;monobactam;penam;penem;phenicol
FSL R8-0370	R3G12B02.assemble.racon1.fasta	ctg1	973641	974862	+	mdsA	1-1227/1227	========/======	2022-04-05	99.59	98.45	card	AE006468.2:398284-397057	MdsA is the membrane fusion protein of the multidrug and metal efflux complex MdsABC.	carbapenem;cephalosporin;cephamycin;monobactam;penam;penem;phenicol
FSL R8-0370	R3G12B02.assemble.racon1.fasta	ctg1	974859	978025	+	mdsB	1-3168/3168	========/======	2022-01-01	99.97	99.46	card	AE006468.2:397061-393893	MdsB is the inner membrane transporter of the multidrug and metal efflux complex MdsABC. mdsB corresponds to 1 locus in Pseudomonas aeruginosa PAO1 (gene name: mexQ) and 2 loci in Pseudomonas aeruginosa LESB58.	carbapenem;cephalosporin;cephamycin;monobactam;penam;penem;phenicol
FSL R8-0370	R3G12B02.assemble.racon1.fasta	ctg1	977988	979498	+	mdsC	1-1512/1512	========/======	2022-01-01	99.93	98.21	card	AE006468.2:393931-392419	MdsC is the outer membrane channel of the multidrug and metal efflux complex MdsABC.	carbapenem;cephalosporin;cephamycin;monobactam;penam;penem;phenicol
FSL R8-0370	R3G12B02.assemble.racon1.fasta	ctg1	1899433	1900798	+	cpxA	1-1367/1374	========/======	2022-01-01	99.42	85	card	BA000007.3:4905062-4903688	CpxA is a membrane-localized sensor kinase that is activated by envelope stress. It starts a kinase cascade that activates CpxR which promotes efflux complex expression.	aminocoumarin;aminoglycoside
FSL R8-0370	R3G12B02.assemble.racon1.fasta	ctg1	2516088	2516719	-	CRP	1-633/633	========/======	2022-01-01	99.84	87.68	card	AP009048.1:4154296-4153663	CRP is a global regulator that represses MdtEF multidrug efflux pump expression.	fluoroquinolone;macrolide;penam
FSL R8-0370	R3G12B02.assemble.racon1.fasta	ctg1	2761062	2761879	+	bacA	1-818/822	========/======	2022-02-02	99.39	85.96	card	U00096.3:3204131-3203309	The bacA gene product (BacA) recycles undecaprenyl pyrophosphate during cell wall biosynthesis which confers resistance to bacitracin.	peptide
FSL R8-0370	R3G12B02.assemble.racon1.fasta	ctg1	2782400	2783854	-	tolC	1-1466/1488	========/======	2022-04-11	97.78	81.65	card	FJ768952:0-1488	TolC is a protein subunit of many multidrug efflux complexes in Gram negative bacteria. It is an outer membrane efflux protein and is constitutively open. Regulation of efflux activity is often at its periplasmic entrance by other components of the efflux complex.	aminocoumarin;aminoglycoside;carbapenem;cephalosporin;cephamycin;fluoroquinolone;glycylcycline;macrolide;penam;penem;peptide;phenicol;rifamycin;tetracycline;triclosan
FSL R8-0370	R3G12B02.assemble.racon1.fasta	ctg1	3161861	3163398	-	emrB	1-1539/1539	========/======	2022-01-01	99.94	84.21	card	U00096:2812615-2814154	emrB is a translocase in the emrB -TolC efflux protein in E. coli. It recognizes substrates including carbonyl cyanide m-chlorophenylhydrazone (CCCP) nalidixic acid and thioloactomycin.	fluoroquinolone
FSL R8-0370	R3G12B02.assemble.racon1.fasta	ctg1	3163415	3164587	-	emrA	1-1173/1173	========/======	2022-02-02	99.91	82.54	card	AP009048:2810082-2811255	EmrA is a membrane fusion protein providing an efflux pathway with EmrB and TolC between the inner and outer membranes of E. coli a Gram-negative bacterium.	fluoroquinolone
FSL R8-0370	R3G12B02.assemble.racon1.fasta	ctg1	3164713	3165243	-	emrR	1-531/531	========/======	2022-02-02	99.81	85.71	card	U00096.3:2810769-2811300	EmrR is a negative regulator for the EmrAB-TolC multidrug efflux pump in E. coli. Mutations lead to EmrAB-TolC overexpression.	fluoroquinolone
FSL R8-0370	R3G12B02.assemble.racon1.fasta	ctg1	3422714	3425826	-	acrD	1-3114/3114	========/======	2022-07-07	99.87	81.91	card	AP009048.1:2586250-2589364	AcrD is an aminoglycoside efflux pump expressed in E. coli. Its expression can be induced by indole and is regulated by baeRS and cpxAR.	aminoglycoside
FSL R8-0370	R3G12B02.assemble.racon1.fasta	ctg1	3647138	3648780	+	yojI	1-1644/1644	========/======	2022-06-07	99.76	80.39	card	U00096.3:2308615-2306971	YojI mediates resistance to the peptide antibiotic microcin J25 when it is expressed from a multicopy vector. YojI is capable of pumping out microcin molecules. The outer membrane protein TolC in addition to YojI is required for export of microcin J25 out of the cell. Microcin J25 is thus the first known substrate for YojI.	peptide
FSL R8-0370	R3G12B02.assemble.racon1.fasta	ctg1	3769761	3770481	-	baeR	1-722/723	========/======	2022-01-01	99.72	81.99	card	AP009048.1:2166412-2167135	BaeR is a response regulator that promotes the expression of MdtABC and AcrD efflux complexes.	aminocoumarin;aminoglycoside
FSL R8-0370	R3G12B02.assemble.racon1.fasta	ctg1	3775128	3778175	-	mdtC	7-3054/3078	===============	0/0	99.03	81.5	card	U00096:2158385-2161463	MdtC is a transporter that forms a heteromultimer complex with MdtB to form a multidrug transporter. MdtBC is part of the MdtABC-TolC efflux complex. In the absence of MdtB MdtC can form a homomultimer complex that results in a functioning efflux complex with a narrower drug specificity. mdtC corresponds to 3 loci in Pseudomonas aeruginosa PAO1 (gene name: muxC/muxB) and 3 loci in Pseudomonas aer…	aminocoumarin
FSL R8-0370	R3G12B02.assemble.racon1.fasta	ctg1	3778183	3781304	-	mdtB	1-3122/3123	========/======	2022-02-02	99.94	81.24	card	U00096:2155262-2158385	MdtB is a transporter that forms a heteromultimer complex with MdtC to form a multidrug transporter. MdtBC is part of the MdtABC-TolC efflux complex.	aminocoumarin
FSL R8-0370	R3G12B02.assemble.racon1.fasta	ctg1	3893208	3894631	+	mdtK	1-1425/1425	========/======	2022-03-03	99.86	98.53	card	CP014358.1:2162750-2161325	A multidrug and toxic compound extrusions (MATE) transporter conferring resistance to norfloxacin doxorubicin and acriflavine.	fluoroquinolone
FSL R8-0370	R3G12B02.assemble.racon1.fasta	ctg1	4311383	4311730	-	marA	1-350/384	========/=====.	2022-02-02	90.62	89.14	card	AP009048.1:1621287-1621671	In the presence of antibiotic stress E. coli overexpresses the global activator protein MarA which besides inducing MDR efflux pump AcrAB also down- regulates synthesis of the porin OmpF.	carbapenem;cephalosporin;cephamycin;fluoroquinolone;glycylcycline;monobactam;penam;penem;phenicol;rifamycin;tetracycline;triclosan
FSL R8-0370	R3G12B02.assemble.racon1.fasta	ctg1	4419080	4419517	+	AAC(6')-Iy	1-438/438	===============	0/0	100	97.49	card	AF144880:3541-3979	AAC(6')-Iy is a chromosomal-encoded aminoglycoside acetyltransferase in S. enteritidis and S. enterica. Regulatory mutation required to increase expression of this chromosomally-encoded gene for resistance. In the specific system aminoglycoside resistance was due to a transcriptional fusion secondary to a chromosomal deletion in which the downstream aac(6')-Iy gene was placed under the control of…	aminoglycoside
FSL R8-0370	R3G12B02.assemble.racon1.fasta	ctg1	4558589	4559002	+	H-NS	1-414/414	===============	0/0	100	88.65	card	BA000007.3:1738104-1737690	H-NS is a histone-like protein involved in global gene regulation in Gram-negative bacteria. It is a repressor of the membrane fusion protein genes acrE mdtE and emrK as well as nearby genes of many RND-type multidrug exporters.	cephalosporin;cephamycin;fluoroquinolone;macrolide;penam;tetracycline
FSL R8-5370	R3G12B03.assemble.racon1.fasta	ctg1	568349	569714	-	cpxA	1-1367/1374	========/======	2022-01-01	99.42	85.08	card	BA000007.3:4905062-4903688	CpxA is a membrane-localized sensor kinase that is activated by envelope stress. It starts a kinase cascade that activates CpxR which promotes efflux complex expression.	aminocoumarin;aminoglycoside
FSL R8-5370	R3G12B03.assemble.racon1.fasta	ctg1	1549484	1550994	-	mdsC	1-1512/1512	========/======	2022-01-01	99.93	98.35	card	AE006468.2:393931-392419	MdsC is the outer membrane channel of the multidrug and metal efflux complex MdsABC.	carbapenem;cephalosporin;cephamycin;monobactam;penam;penem;phenicol
FSL R8-5370	R3G12B03.assemble.racon1.fasta	ctg1	1550957	1554123	-	mdsB	1-3168/3168	========/======	2022-01-01	99.97	99.21	card	AE006468.2:397061-393893	MdsB is the inner membrane transporter of the multidrug and metal efflux complex MdsABC. mdsB corresponds to 1 locus in Pseudomonas aeruginosa PAO1 (gene name: mexQ) and 2 loci in Pseudomonas aeruginosa LESB58.	carbapenem;cephalosporin;cephamycin;monobactam;penam;penem;phenicol
FSL R8-5370	R3G12B03.assemble.racon1.fasta	ctg1	1554120	1555345	-	mdsA	1-1227/1227	========/======	2022-01-01	99.92	98.7	card	AE006468.2:398284-397057	MdsA is the membrane fusion protein of the multidrug and metal efflux complex MdsABC.	carbapenem;cephalosporin;cephamycin;monobactam;penam;penem;phenicol
FSL R8-5370	R3G12B03.assemble.racon1.fasta	ctg1	1557918	1558382	+	golS	1-465/465	===============	0/0	100	99.36	card	AE006468.2:400860-401325	GolS is a regulator activated by the presence of golD and promotes the expression of the MdsABC efflux pump.	carbapenem;cephalosporin;cephamycin;monobactam;penam;penem;phenicol
FSL R8-5370	R3G12B03.assemble.racon1.fasta	ctg1	1585869	1587025	-	Escherichia_coli_ampH	1-1158/1158	========/======	2022-01-01	99.91	80.14	card	AP012030.1:396711-395553	AmpH is a class C ampC-like beta-lactamase and penicillin-binding protein identified in Escherichia coli.	cephalosporin;penam
FSL R8-5370	R3G12B03.assemble.racon1.fasta	ctg1	1686098	1689225	-	acrB	1-3132/3150	========/======	2022-06-06	99.27	85.44	card	U00096.3:484403-481253	Protein subunit of AcrA-AcrB-TolC multidrug efflux complex. AcrB functions as a herterotrimer which forms the inner membrane component and is primarily responsible for substrate recognition and energy transduction by acting as a drug/proton antiporter.	cephalosporin;fluoroquinolone;glycylcycline;penam;phenicol;rifamycin;tetracycline;triclosan
FSL R8-5370	R3G12B03.assemble.racon1.fasta	ctg1	1689248	1690441	-	Escherichia_coli_acrA	1-1194/1194	========/======	2022-02-02	99.92	83.18	card	U00096.3:485619-484425	AcrA is a subunit of the AcrAB-TolC multidrug efflux system that in E. coli.	cephalosporin;fluoroquinolone;glycylcycline;penam;phenicol;rifamycin;tetracycline;triclosan
FSL R8-5370	R3G12B03.assemble.racon1.fasta	ctg1	1818511	1818865	+	ramA	21-375/375	===============	0/0	94.67	80	card	JQ727668:0-375	RamA (resistance antibiotic multiple) is a positive regulator of AcrAB-TolC and leads to high level multidrug resistance in Klebsiella pneumoniae Salmonella enterica and Enterobacter aerugenes increasing the expression of both the mar operon as well as AcrAB. RamA also decreases OmpF expression.	carbapenem;cephalosporin;cephamycin;fluoroquinolone;glycylcycline;monobactam;penam;penem;phenicol;rifamycin;tetracycline;triclosan
FSL R8-5370	R3G12B03.assemble.racon1.fasta	ctg1	1945905	1946577	-	kdpE	1-673/678	========/======	2022-02-02	99.12	81.31	card	U00096.3:721733-721055	kdpE is a transcriptional activator that is part of the two-component system KdpD/KdpE that is studied for its regulatory role in potassium transport and has been identified as an adaptive regulator involved in the virulence and intracellular survival of pathogenic bacteria. kdpE regulates a range of virulence loci through direct promoter binding.	aminoglycoside
FSL R8-5370	R3G12B03.assemble.racon1.fasta	ctg1	2197617	2199365	+	msbA	1-1749/1749	===============	0/0	100	84.85	card	U00096.3:966620-968369	MsbA is a multidrug resistance transporter homolog from E. coli and belongs to a superfamily of transporters that contain an adenosine triphosphate (ATP) binding cassette (ABC) which is also called a nucleotide-binding domain (NBD). MsbA is a member of the MDR-ABC transporter group by sequence homology. MsbA transports lipid A a major component of the bacterial outer cell membrane and is the only…	nitroimidazole
FSL R8-5370	R3G12B03.assemble.racon1.fasta	ctg1	2381598	2382320	+	sdiA	1-723/723	===============	0/0	100	98.34	card	AE006468.2:2040377-2039654	SdiA is a cell division regulator that is also a positive regulator of AcrAB only when it's expressed from a plasmid. When the sdiA gene is on the chromosome it has no effect on expression of acrAB	cephalosporin;fluoroquinolone;glycylcycline;penam;phenicol;rifamycin;tetracycline;triclosan
FSL R8-5370	R3G12B03.assemble.racon1.fasta	ctg1	2576291	2576703	-	H-NS	1-414/414	========/======	2022-01-01	99.76	88.65	card	BA000007.3:1738104-1737690	H-NS is a histone-like protein involved in global gene regulation in Gram-negative bacteria. It is a repressor of the membrane fusion protein genes acrE mdtE and emrK as well as nearby genes of many RND-type multidrug exporters.	cephalosporin;cephamycin;fluoroquinolone;macrolide;penam;tetracycline
FSL R8-5370	R3G12B03.assemble.racon1.fasta	ctg1	2734046	2734483	-	AAC(6')-Iaa	1-438/438	===============	0/0	100	98.63	card	AE006468.2:1707351-1707789	AAC(6')-Iaa is a chromosomal-encoded aminoglycoside acetyltransferase in S. typhimurium	aminoglycoside
FSL R8-5370	R3G12B03.assemble.racon1.fasta	ctg1	2845090	2845439	+	marA	1-350/384	==============.	0/0	91.15	89.14	card	AP009048.1:1621287-1621671	In the presence of antibiotic stress E. coli overexpresses the global activator protein MarA which besides inducing MDR efflux pump AcrAB also down- regulates synthesis of the porin OmpF.	carbapenem;cephalosporin;cephamycin;fluoroquinolone;glycylcycline;monobactam;penam;penem;phenicol;rifamycin;tetracycline;triclosan
FSL R8-5370	R3G12B03.assemble.racon1.fasta	ctg1	3283390	3284812	-	mdtK	1-1425/1425	========/======	2022-02-02	99.86	98.95	card	CP014358.1:2162750-2161325	A multidrug and toxic compound extrusions (MATE) transporter conferring resistance to norfloxacin doxorubicin and acriflavine.	fluoroquinolone
FSL R8-5370	R3G12B03.assemble.racon1.fasta	ctg1	3404919	3408038	+	mdtB	1-3122/3123	========/======	2022-02-02	99.9	81.33	card	U00096:2155262-2158385	MdtB is a transporter that forms a heteromultimer complex with MdtC to form a multidrug transporter. MdtBC is part of the MdtABC-TolC efflux complex.	aminocoumarin
FSL R8-5370	R3G12B03.assemble.racon1.fasta	ctg1	3408046	3411091	+	mdtC	7-3054/3078	========/======	2022-02-02	98.96	81.43	card	U00096:2158385-2161463	MdtC is a transporter that forms a heteromultimer complex with MdtB to form a multidrug transporter. MdtBC is part of the MdtABC-TolC efflux complex. In the absence of MdtB MdtC can form a homomultimer complex that results in a functioning efflux complex with a narrower drug specificity. mdtC corresponds to 3 loci in Pseudomonas aeruginosa PAO1 (gene name: muxC/muxB) and 3 loci in Pseudomonas aer…	aminocoumarin
FSL R8-5370	R3G12B03.assemble.racon1.fasta	ctg1	3413923	3414643	+	baeR	1-722/723	========/======	2022-01-01	99.72	81.44	card	AP009048.1:2166412-2167135	BaeR is a response regulator that promotes the expression of MdtABC and AcrD efflux complexes.	aminocoumarin;aminoglycoside
FSL R8-5370	R3G12B03.assemble.racon1.fasta	ctg1	3547616	3549258	-	yojI	1-1644/1644	========/======	2022-08-11	99.64	80.35	card	U00096.3:2308615-2306971	YojI mediates resistance to the peptide antibiotic microcin J25 when it is expressed from a multicopy vector. YojI is capable of pumping out microcin molecules. The outer membrane protein TolC in addition to YojI is required for export of microcin J25 out of the cell. Microcin J25 is thus the first known substrate for YojI.	peptide
FSL R8-5370	R3G12B03.assemble.racon1.fasta	ctg1	3836993	3840103	+	acrD	1-3114/3114	========/======	2022-05-05	99.87	81.89	card	AP009048.1:2586250-2589364	AcrD is an aminoglycoside efflux pump expressed in E. coli. Its expression can be induced by indole and is regulated by baeRS and cpxAR.	aminoglycoside
FSL R8-5370	R3G12B03.assemble.racon1.fasta	ctg1	4085099	4085629	+	emrR	1-531/531	===============	0/0	100	85.69	card	U00096.3:2810769-2811300	EmrR is a negative regulator for the EmrAB-TolC multidrug efflux pump in E. coli. Mutations lead to EmrAB-TolC overexpression.	fluoroquinolone
FSL R8-5370	R3G12B03.assemble.racon1.fasta	ctg1	4085756	4086928	+	emrA	1-1173/1173	========/======	2022-02-02	99.91	82.54	card	AP009048:2810082-2811255	EmrA is a membrane fusion protein providing an efflux pathway with EmrB and TolC between the inner and outer membranes of E. coli a Gram-negative bacterium.	fluoroquinolone
FSL R8-5370	R3G12B03.assemble.racon1.fasta	ctg1	4086945	4088481	+	emrB	1-1539/1539	========/======	2022-02-02	99.87	84.34	card	U00096:2812615-2814154	emrB is a translocase in the emrB -TolC efflux protein in E. coli. It recognizes substrates including carbonyl cyanide m-chlorophenylhydrazone (CCCP) nalidixic acid and thioloactomycin.	fluoroquinolone
FSL R8-5370	R3G12B03.assemble.racon1.fasta	ctg1	4501388	4502843	+	tolC	1-1466/1488	========/======	2022-03-10	97.85	81.51	card	FJ768952:0-1488	TolC is a protein subunit of many multidrug efflux complexes in Gram negative bacteria. It is an outer membrane efflux protein and is constitutively open. Regulation of efflux activity is often at its periplasmic entrance by other components of the efflux complex.	aminocoumarin;aminoglycoside;carbapenem;cephalosporin;cephamycin;fluoroquinolone;glycylcycline;macrolide;penam;penem;peptide;phenicol;rifamycin;tetracycline;triclosan
FSL R8-5370	R3G12B03.assemble.racon1.fasta	ctg1	4523369	4524186	-	bacA	1-818/822	========/======	2022-02-02	99.39	85.59	card	U00096.3:3204131-3203309	The bacA gene product (BacA) recycles undecaprenyl pyrophosphate during cell wall biosynthesis which confers resistance to bacitracin.	peptide
FSL R8-5370	R3G12B03.assemble.racon1.fasta	ctg1	4792870	4793502	+	CRP	1-633/633	===============	0/0	100	87.84	card	AP009048.1:4154296-4153663	CRP is a global regulator that represses MdtEF multidrug efflux pump expression.	fluoroquinolone;macrolide;penam
FSL R8-5223	R3G12B04.assemble.racon1.fasta	ctg1	130007	131372	+	cpxA	1-1367/1374	========/======	2022-01-01	99.42	85.08	card	BA000007.3:4905062-4903688	CpxA is a membrane-localized sensor kinase that is activated by envelope stress. It starts a kinase cascade that activates CpxR which promotes efflux complex expression.	aminocoumarin;aminoglycoside
FSL R8-5223	R3G12B04.assemble.racon1.fasta	ctg1	782347	782978	-	CRP	1-633/633	========/======	2022-01-01	99.84	87.84	card	AP009048.1:4154296-4153663	CRP is a global regulator that represses MdtEF multidrug efflux pump expression.	fluoroquinolone;macrolide;penam
FSL R8-5223	R3G12B04.assemble.racon1.fasta	ctg1	1026569	1027386	+	bacA	1-818/822	========/======	2022-02-02	99.39	85.84	card	U00096.3:3204131-3203309	The bacA gene product (BacA) recycles undecaprenyl pyrophosphate during cell wall biosynthesis which confers resistance to bacitracin.	peptide
FSL R8-5223	R3G12B04.assemble.racon1.fasta	ctg1	1049220	1050674	-	tolC	1-1466/1488	========/======	2022-04-11	97.78	81.58	card	FJ768952:0-1488	TolC is a protein subunit of many multidrug efflux complexes in Gram negative bacteria. It is an outer membrane efflux protein and is constitutively open. Regulation of efflux activity is often at its periplasmic entrance by other components of the efflux complex.	aminocoumarin;aminoglycoside;carbapenem;cephalosporin;cephamycin;fluoroquinolone;glycylcycline;macrolide;penam;penem;peptide;phenicol;rifamycin;tetracycline;triclosan
FSL R8-5223	R3G12B04.assemble.racon1.fasta	ctg1	1432015	1433550	-	emrB	1-1539/1539	========/======	2022-03-03	99.81	84.41	card	U00096:2812615-2814154	emrB is a translocase in the emrB -TolC efflux protein in E. coli. It recognizes substrates including carbonyl cyanide m-chlorophenylhydrazone (CCCP) nalidixic acid and thioloactomycin.	fluoroquinolone
FSL R8-5223	R3G12B04.assemble.racon1.fasta	ctg1	1433567	1434739	-	emrA	1-1173/1173	========/======	2022-02-02	99.91	82.37	card	AP009048:2810082-2811255	EmrA is a membrane fusion protein providing an efflux pathway with EmrB and TolC between the inner and outer membranes of E. coli a Gram-negative bacterium.	fluoroquinolone
FSL R8-5223	R3G12B04.assemble.racon1.fasta	ctg1	1434866	1435395	-	emrR	1-531/531	========/======	2022-01-01	99.81	85.5	card	U00096.3:2810769-2811300	EmrR is a negative regulator for the EmrAB-TolC multidrug efflux pump in E. coli. Mutations lead to EmrAB-TolC overexpression.	fluoroquinolone
FSL R8-5223	R3G12B04.assemble.racon1.fasta	ctg1	1738909	1742016	-	acrD	1-3114/3114	========/======	2022-08-08	99.78	81.86	card	AP009048.1:2586250-2589364	AcrD is an aminoglycoside efflux pump expressed in E. coli. Its expression can be induced by indole and is regulated by baeRS and cpxAR.	aminoglycoside
FSL R8-5223	R3G12B04.assemble.racon1.fasta	ctg1	2105119	2105838	-	baeR	1-722/723	========/======	2022-02-02	99.59	81.44	card	AP009048.1:2166412-2167135	BaeR is a response regulator that promotes the expression of MdtABC and AcrD efflux complexes.	aminocoumarin;aminoglycoside
FSL R8-5223	R3G12B04.assemble.racon1.fasta	ctg1	2108669	2111716	-	mdtC	7-3054/3078	===============	0/0	99.03	81.63	card	U00096:2158385-2161463	MdtC is a transporter that forms a heteromultimer complex with MdtB to form a multidrug transporter. MdtBC is part of the MdtABC-TolC efflux complex. In the absence of MdtB MdtC can form a homomultimer complex that results in a functioning efflux complex with a narrower drug specificity. mdtC corresponds to 3 loci in Pseudomonas aeruginosa PAO1 (gene name: muxC/muxB) and 3 loci in Pseudomonas aer…	aminocoumarin
FSL R8-5223	R3G12B04.assemble.racon1.fasta	ctg1	2111724	2114844	-	mdtB	1-3122/3123	========/======	2022-01-01	99.94	81.17	card	U00096:2155262-2158385	MdtB is a transporter that forms a heteromultimer complex with MdtC to form a multidrug transporter. MdtBC is part of the MdtABC-TolC efflux complex.	aminocoumarin
FSL R8-5223	R3G12B04.assemble.racon1.fasta	ctg1	2225668	2227091	+	mdtK	1-1425/1425	========/======	2022-01-01	99.93	99.16	card	CP014358.1:2162750-2161325	A multidrug and toxic compound extrusions (MATE) transporter conferring resistance to norfloxacin doxorubicin and acriflavine.	fluoroquinolone
FSL R8-5223	R3G12B04.assemble.racon1.fasta	ctg1	2297657	2298379	+	sdiA	1-723/723	===============	0/0	100	98.34	card	AE006468.2:2040377-2039654	SdiA is a cell division regulator that is also a positive regulator of AcrAB only when it's expressed from a plasmid. When the sdiA gene is on the chromosome it has no effect on expression of acrAB	cephalosporin;fluoroquinolone;glycylcycline;penam;phenicol;rifamycin;tetracycline;triclosan
FSL R8-5223	R3G12B04.assemble.racon1.fasta	ctg1	2496189	2496601	-	H-NS	1-414/414	========/======	2022-01-01	99.76	89.13	card	BA000007.3:1738104-1737690	H-NS is a histone-like protein involved in global gene regulation in Gram-negative bacteria. It is a repressor of the membrane fusion protein genes acrE mdtE and emrK as well as nearby genes of many RND-type multidrug exporters.	cephalosporin;cephamycin;fluoroquinolone;macrolide;penam;tetracycline
FSL R8-5223	R3G12B04.assemble.racon1.fasta	ctg1	2637181	2637618	-	AAC(6')-Iy	1-438/438	===============	0/0	100	99.09	card	AF144880:3541-3979	AAC(6')-Iy is a chromosomal-encoded aminoglycoside acetyltransferase in S. enteritidis and S. enterica. Regulatory mutation required to increase expression of this chromosomally-encoded gene for resistance. In the specific system aminoglycoside resistance was due to a transcriptional fusion secondary to a chromosomal deletion in which the downstream aac(6')-Iy gene was placed under the control of…	aminoglycoside
FSL R8-5223	R3G12B04.assemble.racon1.fasta	ctg1	2757216	2757599	+	marA	1-384/384	===============	0/0	100	86.98	card	AP009048.1:1621287-1621671	In the presence of antibiotic stress E. coli overexpresses the global activator protein MarA which besides inducing MDR efflux pump AcrAB also down- regulates synthesis of the porin OmpF.	carbapenem;cephalosporin;cephamycin;fluoroquinolone;glycylcycline;monobactam;penam;penem;phenicol;rifamycin;tetracycline;triclosan
FSL R8-5223	R3G12B04.assemble.racon1.fasta	ctg1	3295454	3297202	-	msbA	1-1749/1749	===============	0/0	100	84.85	card	U00096.3:966620-968369	MsbA is a multidrug resistance transporter homolog from E. coli and belongs to a superfamily of transporters that contain an adenosine triphosphate (ATP) binding cassette (ABC) which is also called a nucleotide-binding domain (NBD). MsbA is a member of the MDR-ABC transporter group by sequence homology. MsbA transports lipid A a major component of the bacterial outer cell membrane and is the only…	nitroimidazole
FSL R8-5223	R3G12B04.assemble.racon1.fasta	ctg1	3586387	3587059	+	kdpE	1-673/678	===============	0/0	99.26	80.98	card	U00096.3:721733-721055	kdpE is a transcriptional activator that is part of the two-component system KdpD/KdpE that is studied for its regulatory role in potassium transport and has been identified as an adaptive regulator involved in the virulence and intracellular survival of pathogenic bacteria. kdpE regulates a range of virulence loci through direct promoter binding.	aminoglycoside
FSL R8-5223	R3G12B04.assemble.racon1.fasta	ctg1	3714072	3714426	-	ramA	21-375/375	===============	0/0	94.67	80	card	JQ727668:0-375	RamA (resistance antibiotic multiple) is a positive regulator of AcrAB-TolC and leads to high level multidrug resistance in Klebsiella pneumoniae Salmonella enterica and Enterobacter aerugenes increasing the expression of both the mar operon as well as AcrAB. RamA also decreases OmpF expression.	carbapenem;cephalosporin;cephamycin;fluoroquinolone;glycylcycline;monobactam;penam;penem;phenicol;rifamycin;tetracycline;triclosan
FSL R8-5223	R3G12B04.assemble.racon1.fasta	ctg1	3824112	3825305	+	Escherichia_coli_acrA	1-1194/1194	===============	0/0	100	83.42	card	U00096.3:485619-484425	AcrA is a subunit of the AcrAB-TolC multidrug efflux system that in E. coli.	cephalosporin;fluoroquinolone;glycylcycline;penam;phenicol;rifamycin;tetracycline;triclosan
FSL R8-5223	R3G12B04.assemble.racon1.fasta	ctg1	3825328	3828455	+	acrB	1-3132/3150	========/======	2022-06-06	99.27	85.64	card	U00096.3:484403-481253	Protein subunit of AcrA-AcrB-TolC multidrug efflux complex. AcrB functions as a herterotrimer which forms the inner membrane component and is primarily responsible for substrate recognition and energy transduction by acting as a drug/proton antiporter.	cephalosporin;fluoroquinolone;glycylcycline;penam;phenicol;rifamycin;tetracycline;triclosan
FSL R8-5223	R3G12B04.assemble.racon1.fasta	ctg1	3927602	3928758	+	Escherichia_coli_ampH	1-1158/1158	========/======	2022-01-01	99.91	80.05	card	AP012030.1:396711-395553	AmpH is a class C ampC-like beta-lactamase and penicillin-binding protein identified in Escherichia coli.	cephalosporin;penam
FSL R8-5223	R3G12B04.assemble.racon1.fasta	ctg1	3956207	3956671	-	golS	1-465/465	===============	0/0	100	99.14	card	AE006468.2:400860-401325	GolS is a regulator activated by the presence of golD and promotes the expression of the MdsABC efflux pump.	carbapenem;cephalosporin;cephamycin;monobactam;penam;penem;phenicol
FSL R8-5223	R3G12B04.assemble.racon1.fasta	ctg1	3959247	3960472	+	mdsA	1-1227/1227	========/======	2022-01-01	99.92	98.61	card	AE006468.2:398284-397057	MdsA is the membrane fusion protein of the multidrug and metal efflux complex MdsABC.	carbapenem;cephalosporin;cephamycin;monobactam;penam;penem;phenicol
FSL R8-5223	R3G12B04.assemble.racon1.fasta	ctg1	3960469	3963635	+	mdsB	1-3168/3168	========/======	2022-01-01	99.97	99.46	card	AE006468.2:397061-393893	MdsB is the inner membrane transporter of the multidrug and metal efflux complex MdsABC. mdsB corresponds to 1 locus in Pseudomonas aeruginosa PAO1 (gene name: mexQ) and 2 loci in Pseudomonas aeruginosa LESB58.	carbapenem;cephalosporin;cephamycin;monobactam;penam;penem;phenicol
FSL R8-5223	R3G12B04.assemble.racon1.fasta	ctg1	3963598	3965108	+	mdsC	1-1512/1512	========/======	2022-01-01	99.93	99.07	card	AE006468.2:393931-392419	MdsC is the outer membrane channel of the multidrug and metal efflux complex MdsABC.	carbapenem;cephalosporin;cephamycin;monobactam;penam;penem;phenicol
FSL R9-0516	R3G12B05.assemble.racon1.fasta	ctg1	394541	396001	+	tolC	1-1466/1488	========/======	2022-02-05	98.19	81.92	card	FJ768952:0-1488	TolC is a protein subunit of many multidrug efflux complexes in Gram negative bacteria. It is an outer membrane efflux protein and is constitutively open. Regulation of efflux activity is often at its periplasmic entrance by other components of the efflux complex.	aminocoumarin;aminoglycoside;carbapenem;cephalosporin;cephamycin;fluoroquinolone;glycylcycline;macrolide;penam;penem;peptide;phenicol;rifamycin;tetracycline;triclosan
FSL R9-0516	R3G12B05.assemble.racon1.fasta	ctg1	411189	412006	-	bacA	1-818/822	========/======	2022-02-02	99.39	85.96	card	U00096.3:3204131-3203309	The bacA gene product (BacA) recycles undecaprenyl pyrophosphate during cell wall biosynthesis which confers resistance to bacitracin.	peptide
FSL R9-0516	R3G12B05.assemble.racon1.fasta	ctg1	662333	662964	+	CRP	1-633/633	========/======	2022-01-01	99.84	87.99	card	AP009048.1:4154296-4153663	CRP is a global regulator that represses MdtEF multidrug efflux pump expression.	fluoroquinolone;macrolide;penam
FSL R9-0516	R3G12B05.assemble.racon1.fasta	ctg1	1288030	1289394	-	cpxA	1-1367/1374	========/======	2022-02-02	99.34	86.03	card	BA000007.3:4905062-4903688	CpxA is a membrane-localized sensor kinase that is activated by envelope stress. It starts a kinase cascade that activates CpxR which promotes efflux complex expression.	aminocoumarin;aminoglycoside
FSL R9-0516	R3G12B05.assemble.racon1.fasta	ctg1	2370871	2374001	-	acrB	1-3135/3150	========/======	2022-06-06	99.37	85.27	card	U00096.3:484403-481253	Protein subunit of AcrA-AcrB-TolC multidrug efflux complex. AcrB functions as a herterotrimer which forms the inner membrane component and is primarily responsible for substrate recognition and energy transduction by acting as a drug/proton antiporter.	cephalosporin;fluoroquinolone;glycylcycline;penam;phenicol;rifamycin;tetracycline;triclosan
FSL R9-0516	R3G12B05.assemble.racon1.fasta	ctg1	2374024	2375219	-	Escherichia_coli_acrA	1-1194/1194	========/======	2022-02-04	99.92	83.12	card	U00096.3:485619-484425	AcrA is a subunit of the AcrAB-TolC multidrug efflux system that in E. coli.	cephalosporin;fluoroquinolone;glycylcycline;penam;phenicol;rifamycin;tetracycline;triclosan
FSL R9-0516	R3G12B05.assemble.racon1.fasta	ctg1	2568421	2569093	-	kdpE	1-673/678	===============	0/0	99.26	80.53	card	U00096.3:721733-721055	kdpE is a transcriptional activator that is part of the two-component system KdpD/KdpE that is studied for its regulatory role in potassium transport and has been identified as an adaptive regulator involved in the virulence and intracellular survival of pathogenic bacteria. kdpE regulates a range of virulence loci through direct promoter binding.	aminoglycoside
FSL R9-0516	R3G12B05.assemble.racon1.fasta	ctg1	2823976	2825724	+	msbA	1-1749/1749	===============	0/0	100	85.08	card	U00096.3:966620-968369	MsbA is a multidrug resistance transporter homolog from E. coli and belongs to a superfamily of transporters that contain an adenosine triphosphate (ATP) binding cassette (ABC) which is also called a nucleotide-binding domain (NBD). MsbA is a member of the MDR-ABC transporter group by sequence homology. MsbA transports lipid A a major component of the bacterial outer cell membrane and is the only…	nitroimidazole
FSL R9-0516	R3G12B05.assemble.racon1.fasta	ctg1	3079830	3080552	+	sdiA	1-723/723	===============	0/0	100	94.88	card	AE006468.2:2040377-2039654	SdiA is a cell division regulator that is also a positive regulator of AcrAB only when it's expressed from a plasmid. When the sdiA gene is on the chromosome it has no effect on expression of acrAB	cephalosporin;fluoroquinolone;glycylcycline;penam;phenicol;rifamycin;tetracycline;triclosan
FSL R9-0516	R3G12B05.assemble.racon1.fasta	ctg1	3343579	3343992	-	H-NS	1-414/414	===============	0/0	100	88.16	card	BA000007.3:1738104-1737690	H-NS is a histone-like protein involved in global gene regulation in Gram-negative bacteria. It is a repressor of the membrane fusion protein genes acrE mdtE and emrK as well as nearby genes of many RND-type multidrug exporters.	cephalosporin;cephamycin;fluoroquinolone;macrolide;penam;tetracycline
FSL R9-0516	R3G12B05.assemble.racon1.fasta	ctg1	3504105	3504542	-	AAC(6')-Iy	1-438/438	===============	0/0	100	97.94	card	AF144880:3541-3979	AAC(6')-Iy is a chromosomal-encoded aminoglycoside acetyltransferase in S. enteritidis and S. enterica. Regulatory mutation required to increase expression of this chromosomally-encoded gene for resistance. In the specific system aminoglycoside resistance was due to a transcriptional fusion secondary to a chromosomal deletion in which the downstream aac(6')-Iy gene was placed under the control of…	aminoglycoside
FSL R9-0516	R3G12B05.assemble.racon1.fasta	ctg1	3623002	3623385	+	marA	1-384/384	===============	0/0	100	86.46	card	AP009048.1:1621287-1621671	In the presence of antibiotic stress E. coli overexpresses the global activator protein MarA which besides inducing MDR efflux pump AcrAB also down- regulates synthesis of the porin OmpF.	carbapenem;cephalosporin;cephamycin;fluoroquinolone;glycylcycline;monobactam;penam;penem;phenicol;rifamycin;tetracycline;triclosan
FSL R9-0516	R3G12B05.assemble.racon1.fasta	ctg1	4159673	4162793	+	mdtB	1-3122/3123	========/======	2022-01-01	99.94	80.97	card	U00096:2155262-2158385	MdtB is a transporter that forms a heteromultimer complex with MdtC to form a multidrug transporter. MdtBC is part of the MdtABC-TolC efflux complex.	aminocoumarin
FSL R9-0516	R3G12B05.assemble.racon1.fasta	ctg1	4162801	4165846	+	mdtC	7-3054/3078	========/======	2022-02-02	98.96	81.33	card	U00096:2158385-2161463	MdtC is a transporter that forms a heteromultimer complex with MdtB to form a multidrug transporter. MdtBC is part of the MdtABC-TolC efflux complex. In the absence of MdtB MdtC can form a homomultimer complex that results in a functioning efflux complex with a narrower drug specificity. mdtC corresponds to 3 loci in Pseudomonas aeruginosa PAO1 (gene name: muxC/muxB) and 3 loci in Pseudomonas aer…	aminocoumarin
FSL R9-0516	R3G12B05.assemble.racon1.fasta	ctg1	4168676	4169386	+	baeR	1-711/723	===============	0/0	98.34	82.14	card	AP009048.1:2166412-2167135	BaeR is a response regulator that promotes the expression of MdtABC and AcrD efflux complexes.	aminocoumarin;aminoglycoside
FSL R9-0516	R3G12B05.assemble.racon1.fasta	ctg1	4540232	4543341	+	acrD	1-3114/3114	========/======	2022-04-04	99.87	81.63	card	AP009048.1:2586250-2589364	AcrD is an aminoglycoside efflux pump expressed in E. coli. Its expression can be induced by indole and is regulated by baeRS and cpxAR.	aminoglycoside
FSL R9-0516	R3G12B05.assemble.racon1.fasta	ctg1	4852481	4853011	+	emrR	1-531/531	===============	0/0	100	85.31	card	U00096.3:2810769-2811300	EmrR is a negative regulator for the EmrAB-TolC multidrug efflux pump in E. coli. Mutations lead to EmrAB-TolC overexpression.	fluoroquinolone
FSL R9-0516	R3G12B05.assemble.racon1.fasta	ctg1	4853138	4854310	+	emrA	1-1173/1173	========/======	2022-02-02	99.91	82.54	card	AP009048:2810082-2811255	EmrA is a membrane fusion protein providing an efflux pathway with EmrB and TolC between the inner and outer membranes of E. coli a Gram-negative bacterium.	fluoroquinolone
FSL R9-0516	R3G12B05.assemble.racon1.fasta	ctg1	4854327	4855862	+	emrB	1-1539/1539	========/======	2022-03-03	99.81	85.19	card	U00096:2812615-2814154	emrB is a translocase in the emrB -TolC efflux protein in E. coli. It recognizes substrates including carbonyl cyanide m-chlorophenylhydrazone (CCCP) nalidixic acid and thioloactomycin.	fluoroquinolone
FSL R9-1184	R3G14B01.assemble.racon1.fasta	ctg1	96842	97473	+	CRP	1-633/633	========/======	2022-01-01	99.84	87.68	card	AP009048.1:4154296-4153663	CRP is a global regulator that represses MdtEF multidrug efflux pump expression.	fluoroquinolone;macrolide;penam
FSL R9-1184	R3G14B01.assemble.racon1.fasta	ctg1	731466	732831	-	cpxA	1-1367/1374	========/======	2022-01-01	99.42	85	card	BA000007.3:4905062-4903688	CpxA is a membrane-localized sensor kinase that is activated by envelope stress. It starts a kinase cascade that activates CpxR which promotes efflux complex expression.	aminocoumarin;aminoglycoside
FSL R9-1184	R3G14B01.assemble.racon1.fasta	ctg1	1727366	1728876	-	mdsC	1-1512/1512	========/======	2022-01-01	99.93	98.61	card	AE006468.2:393931-392419	MdsC is the outer membrane channel of the multidrug and metal efflux complex MdsABC.	carbapenem;cephalosporin;cephamycin;monobactam;penam;penem;phenicol
FSL R9-1184	R3G14B01.assemble.racon1.fasta	ctg1	1728839	1732003	-	mdsB	1-3168/3168	========/======	2022-03-03	99.91	99.08	card	AE006468.2:397061-393893	MdsB is the inner membrane transporter of the multidrug and metal efflux complex MdsABC. mdsB corresponds to 1 locus in Pseudomonas aeruginosa PAO1 (gene name: mexQ) and 2 loci in Pseudomonas aeruginosa LESB58.	carbapenem;cephalosporin;cephamycin;monobactam;penam;penem;phenicol
FSL R9-1184	R3G14B01.assemble.racon1.fasta	ctg1	1732000	1733224	-	mdsA	1-1227/1227	========/======	2022-02-02	99.84	98.7	card	AE006468.2:398284-397057	MdsA is the membrane fusion protein of the multidrug and metal efflux complex MdsABC.	carbapenem;cephalosporin;cephamycin;monobactam;penam;penem;phenicol
FSL R9-1184	R3G14B01.assemble.racon1.fasta	ctg1	1735797	1736261	+	golS	1-465/465	===============	0/0	100	99.14	card	AE006468.2:400860-401325	GolS is a regulator activated by the presence of golD and promotes the expression of the MdsABC efflux pump.	carbapenem;cephalosporin;cephamycin;monobactam;penam;penem;phenicol
FSL R9-1184	R3G14B01.assemble.racon1.fasta	ctg1	1763647	1764803	-	Escherichia_coli_ampH	1-1158/1158	========/======	2022-01-01	99.91	80.22	card	AP012030.1:396711-395553	AmpH is a class C ampC-like beta-lactamase and penicillin-binding protein identified in Escherichia coli.	cephalosporin;penam
FSL R9-1184	R3G14B01.assemble.racon1.fasta	ctg1	1863946	1867073	-	acrB	1-3132/3150	========/======	2022-06-06	99.27	85.57	card	U00096.3:484403-481253	Protein subunit of AcrA-AcrB-TolC multidrug efflux complex. AcrB functions as a herterotrimer which forms the inner membrane component and is primarily responsible for substrate recognition and energy transduction by acting as a drug/proton antiporter.	cephalosporin;fluoroquinolone;glycylcycline;penam;phenicol;rifamycin;tetracycline;triclosan
FSL R9-1184	R3G14B01.assemble.racon1.fasta	ctg1	1867096	1868289	-	Escherichia_coli_acrA	1-1194/1194	===============	0/0	100	83.33	card	U00096.3:485619-484425	AcrA is a subunit of the AcrAB-TolC multidrug efflux system that in E. coli.	cephalosporin;fluoroquinolone;glycylcycline;penam;phenicol;rifamycin;tetracycline;triclosan
FSL R9-1184	R3G14B01.assemble.racon1.fasta	ctg1	1973674	1974028	+	ramA	21-375/375	===============	0/0	94.67	80.28	card	JQ727668:0-375	RamA (resistance antibiotic multiple) is a positive regulator of AcrAB-TolC and leads to high level multidrug resistance in Klebsiella pneumoniae Salmonella enterica and Enterobacter aerugenes increasing the expression of both the mar operon as well as AcrAB. RamA also decreases OmpF expression.	carbapenem;cephalosporin;cephamycin;fluoroquinolone;glycylcycline;monobactam;penam;penem;phenicol;rifamycin;tetracycline;triclosan
FSL R9-1184	R3G14B01.assemble.racon1.fasta	ctg1	2100206	2100878	-	kdpE	1-673/678	========/======	2022-02-02	99.12	81.31	card	U00096.3:721733-721055	kdpE is a transcriptional activator that is part of the two-component system KdpD/KdpE that is studied for its regulatory role in potassium transport and has been identified as an adaptive regulator involved in the virulence and intracellular survival of pathogenic bacteria. kdpE regulates a range of virulence loci through direct promoter binding.	aminoglycoside
FSL R9-1184	R3G14B01.assemble.racon1.fasta	ctg1	2353892	2355640	+	msbA	1-1749/1749	===============	0/0	100	84.85	card	U00096.3:966620-968369	MsbA is a multidrug resistance transporter homolog from E. coli and belongs to a superfamily of transporters that contain an adenosine triphosphate (ATP) binding cassette (ABC) which is also called a nucleotide-binding domain (NBD). MsbA is a member of the MDR-ABC transporter group by sequence homology. MsbA transports lipid A a major component of the bacterial outer cell membrane and is the only…	nitroimidazole
FSL R9-1184	R3G14B01.assemble.racon1.fasta	ctg1	2533851	2534572	+	sdiA	1-723/723	========/======	2022-01-01	99.86	98.2	card	AE006468.2:2040377-2039654	SdiA is a cell division regulator that is also a positive regulator of AcrAB only when it's expressed from a plasmid. When the sdiA gene is on the chromosome it has no effect on expression of acrAB	cephalosporin;fluoroquinolone;glycylcycline;penam;phenicol;rifamycin;tetracycline;triclosan
FSL R9-1184	R3G14B01.assemble.racon1.fasta	ctg1	2718683	2719096	-	H-NS	1-414/414	===============	0/0	100	89.13	card	BA000007.3:1738104-1737690	H-NS is a histone-like protein involved in global gene regulation in Gram-negative bacteria. It is a repressor of the membrane fusion protein genes acrE mdtE and emrK as well as nearby genes of many RND-type multidrug exporters.	cephalosporin;cephamycin;fluoroquinolone;macrolide;penam;tetracycline
FSL R9-1184	R3G14B01.assemble.racon1.fasta	ctg1	2866553	2866990	-	AAC(6')-Iy	1-438/438	===============	0/0	100	98.86	card	AF144880:3541-3979	AAC(6')-Iy is a chromosomal-encoded aminoglycoside acetyltransferase in S. enteritidis and S. enterica. Regulatory mutation required to increase expression of this chromosomally-encoded gene for resistance. In the specific system aminoglycoside resistance was due to a transcriptional fusion secondary to a chromosomal deletion in which the downstream aac(6')-Iy gene was placed under the control of…	aminoglycoside
FSL R9-1184	R3G14B01.assemble.racon1.fasta	ctg1	2974981	2975330	+	marA	1-350/384	==============.	0/0	91.15	89.14	card	AP009048.1:1621287-1621671	In the presence of antibiotic stress E. coli overexpresses the global activator protein MarA which besides inducing MDR efflux pump AcrAB also down- regulates synthesis of the porin OmpF.	carbapenem;cephalosporin;cephamycin;fluoroquinolone;glycylcycline;monobactam;penam;penem;phenicol;rifamycin;tetracycline;triclosan
FSL R9-1184	R3G14B01.assemble.racon1.fasta	ctg1	3372655	3374077	-	mdtK	1-1425/1425	========/======	2022-02-02	99.86	99.44	card	CP014358.1:2162750-2161325	A multidrug and toxic compound extrusions (MATE) transporter conferring resistance to norfloxacin doxorubicin and acriflavine.	fluoroquinolone
FSL R9-1184	R3G14B01.assemble.racon1.fasta	ctg1	3489109	3492230	+	mdtB	1-3122/3123	===============	0/0	99.97	81.33	card	U00096:2155262-2158385	MdtB is a transporter that forms a heteromultimer complex with MdtC to form a multidrug transporter. MdtBC is part of the MdtABC-TolC efflux complex.	aminocoumarin
FSL R9-1184	R3G14B01.assemble.racon1.fasta	ctg1	3492238	3495282	+	mdtC	7-3054/3078	========/======	2022-03-03	98.93	81.59	card	U00096:2158385-2161463	MdtC is a transporter that forms a heteromultimer complex with MdtB to form a multidrug transporter. MdtBC is part of the MdtABC-TolC efflux complex. In the absence of MdtB MdtC can form a homomultimer complex that results in a functioning efflux complex with a narrower drug specificity. mdtC corresponds to 3 loci in Pseudomonas aeruginosa PAO1 (gene name: muxC/muxB) and 3 loci in Pseudomonas aer…	aminocoumarin
FSL R9-1184	R3G14B01.assemble.racon1.fasta	ctg1	3498112	3498833	+	baeR	1-722/723	===============	0/0	99.86	81.58	card	AP009048.1:2166412-2167135	BaeR is a response regulator that promotes the expression of MdtABC and AcrD efflux complexes.	aminocoumarin;aminoglycoside
FSL R9-1184	R3G14B01.assemble.racon1.fasta	ctg1	3627211	3628853	-	yojI	1-1644/1644	========/======	2022-08-11	99.64	80.23	card	U00096.3:2308615-2306971	YojI mediates resistance to the peptide antibiotic microcin J25 when it is expressed from a multicopy vector. YojI is capable of pumping out microcin molecules. The outer membrane protein TolC in addition to YojI is required for export of microcin J25 out of the cell. Microcin J25 is thus the first known substrate for YojI.	peptide
FSL R9-1184	R3G14B01.assemble.racon1.fasta	ctg1	3866932	3870042	+	acrD	1-3114/3114	========/======	2022-05-05	99.87	81.89	card	AP009048.1:2586250-2589364	AcrD is an aminoglycoside efflux pump expressed in E. coli. Its expression can be induced by indole and is regulated by baeRS and cpxAR.	aminoglycoside
FSL R9-1184	R3G14B01.assemble.racon1.fasta	ctg1	4132218	4132748	+	emrR	1-531/531	===============	0/0	100	85.69	card	U00096.3:2810769-2811300	EmrR is a negative regulator for the EmrAB-TolC multidrug efflux pump in E. coli. Mutations lead to EmrAB-TolC overexpression.	fluoroquinolone
FSL R9-1184	R3G14B01.assemble.racon1.fasta	ctg1	4132875	4134047	+	emrA	1-1173/1173	========/======	2022-02-02	99.91	82.28	card	AP009048:2810082-2811255	EmrA is a membrane fusion protein providing an efflux pathway with EmrB and TolC between the inner and outer membranes of E. coli a Gram-negative bacterium.	fluoroquinolone
FSL R9-1184	R3G14B01.assemble.racon1.fasta	ctg1	4134064	4135599	+	emrB	1-1539/1539	========/======	2022-03-03	99.81	84.47	card	U00096:2812615-2814154	emrB is a translocase in the emrB -TolC efflux protein in E. coli. It recognizes substrates including carbonyl cyanide m-chlorophenylhydrazone (CCCP) nalidixic acid and thioloactomycin.	fluoroquinolone
FSL R9-1184	R3G14B01.assemble.racon1.fasta	ctg1	4547341	4548795	+	tolC	1-1466/1488	========/======	2022-04-11	97.78	81.51	card	FJ768952:0-1488	TolC is a protein subunit of many multidrug efflux complexes in Gram negative bacteria. It is an outer membrane efflux protein and is constitutively open. Regulation of efflux activity is often at its periplasmic entrance by other components of the efflux complex.	aminocoumarin;aminoglycoside;carbapenem;cephalosporin;cephamycin;fluoroquinolone;glycylcycline;macrolide;penam;penem;peptide;phenicol;rifamycin;tetracycline;triclosan
FSL R9-1184	R3G14B01.assemble.racon1.fasta	ctg1	4569324	4570141	-	bacA	1-818/822	========/======	2022-02-02	99.39	85.96	card	U00096.3:3204131-3203309	The bacA gene product (BacA) recycles undecaprenyl pyrophosphate during cell wall biosynthesis which confers resistance to bacitracin.	peptide
FSL R8-7977	R3G14B02.assemble.racon1.fasta	ctg1	485060	485408	-	marA	1-350/384	========/=====.	2022-01-01	90.89	88.57	card	AP009048.1:1621287-1621671	In the presence of antibiotic stress E. coli overexpresses the global activator protein MarA which besides inducing MDR efflux pump AcrAB also down- regulates synthesis of the porin OmpF.	carbapenem;cephalosporin;cephamycin;fluoroquinolone;glycylcycline;monobactam;penam;penem;phenicol;rifamycin;tetracycline;triclosan
FSL R8-7977	R3G14B02.assemble.racon1.fasta	ctg1	597478	597915	+	AAC(6')-Iy	1-438/438	===============	0/0	100	98.4	card	AF144880:3541-3979	AAC(6')-Iy is a chromosomal-encoded aminoglycoside acetyltransferase in S. enteritidis and S. enterica. Regulatory mutation required to increase expression of this chromosomally-encoded gene for resistance. In the specific system aminoglycoside resistance was due to a transcriptional fusion secondary to a chromosomal deletion in which the downstream aac(6')-Iy gene was placed under the control of…	aminoglycoside
FSL R8-7977	R3G14B02.assemble.racon1.fasta	ctg1	741357	741769	+	H-NS	1-414/414	========/======	2022-01-01	99.76	88.89	card	BA000007.3:1738104-1737690	H-NS is a histone-like protein involved in global gene regulation in Gram-negative bacteria. It is a repressor of the membrane fusion protein genes acrE mdtE and emrK as well as nearby genes of many RND-type multidrug exporters.	cephalosporin;cephamycin;fluoroquinolone;macrolide;penam;tetracycline
FSL R8-7977	R3G14B02.assemble.racon1.fasta	ctg1	936528	937250	-	sdiA	1-723/723	===============	0/0	100	98.75	card	AE006468.2:2040377-2039654	SdiA is a cell division regulator that is also a positive regulator of AcrAB only when it's expressed from a plasmid. When the sdiA gene is on the chromosome it has no effect on expression of acrAB	cephalosporin;fluoroquinolone;glycylcycline;penam;phenicol;rifamycin;tetracycline;triclosan
FSL R8-7977	R3G14B02.assemble.racon1.fasta	ctg1	1004949	1006372	-	mdtK	1-1425/1425	========/======	2022-01-01	99.93	98.6	card	CP014358.1:2162750-2161325	A multidrug and toxic compound extrusions (MATE) transporter conferring resistance to norfloxacin doxorubicin and acriflavine.	fluoroquinolone
FSL R8-7977	R3G14B02.assemble.racon1.fasta	ctg1	1123155	1126275	+	mdtB	1-3122/3123	========/======	2022-03-05	99.87	81.15	card	U00096:2155262-2158385	MdtB is a transporter that forms a heteromultimer complex with MdtC to form a multidrug transporter. MdtBC is part of the MdtABC-TolC efflux complex.	aminocoumarin
FSL R8-7977	R3G14B02.assemble.racon1.fasta	ctg1	1126283	1129328	+	mdtC	7-3054/3078	========/======	2022-02-02	98.96	81.63	card	U00096:2158385-2161463	MdtC is a transporter that forms a heteromultimer complex with MdtB to form a multidrug transporter. MdtBC is part of the MdtABC-TolC efflux complex. In the absence of MdtB MdtC can form a homomultimer complex that results in a functioning efflux complex with a narrower drug specificity. mdtC corresponds to 3 loci in Pseudomonas aeruginosa PAO1 (gene name: muxC/muxB) and 3 loci in Pseudomonas aer…	aminocoumarin
FSL R8-7977	R3G14B02.assemble.racon1.fasta	ctg1	1132155	1132874	+	baeR	1-722/723	========/======	2022-02-02	99.59	81.44	card	AP009048.1:2166412-2167135	BaeR is a response regulator that promotes the expression of MdtABC and AcrD efflux complexes.	aminocoumarin;aminoglycoside
FSL R8-7977	R3G14B02.assemble.racon1.fasta	ctg1	1252401	1254043	-	yojI	1-1644/1644	========/======	2022-08-11	99.64	80.47	card	U00096.3:2308615-2306971	YojI mediates resistance to the peptide antibiotic microcin J25 when it is expressed from a multicopy vector. YojI is capable of pumping out microcin molecules. The outer membrane protein TolC in addition to YojI is required for export of microcin J25 out of the cell. Microcin J25 is thus the first known substrate for YojI.	peptide
FSL R8-7977	R3G14B02.assemble.racon1.fasta	ctg1	1570658	1573766	+	acrD	1-3114/3114	========/======	2022-08-09	99.78	81.77	card	AP009048.1:2586250-2589364	AcrD is an aminoglycoside efflux pump expressed in E. coli. Its expression can be induced by indole and is regulated by baeRS and cpxAR.	aminoglycoside
FSL R8-7977	R3G14B02.assemble.racon1.fasta	ctg1	1878130	1878660	+	emrR	1-531/531	===============	0/0	100	85.88	card	U00096.3:2810769-2811300	EmrR is a negative regulator for the EmrAB-TolC multidrug efflux pump in E. coli. Mutations lead to EmrAB-TolC overexpression.	fluoroquinolone
FSL R8-7977	R3G14B02.assemble.racon1.fasta	ctg1	1878787	1879959	+	emrA	1-1173/1173	========/======	2022-02-02	99.91	82.37	card	AP009048:2810082-2811255	EmrA is a membrane fusion protein providing an efflux pathway with EmrB and TolC between the inner and outer membranes of E. coli a Gram-negative bacterium.	fluoroquinolone
FSL R8-7977	R3G14B02.assemble.racon1.fasta	ctg1	1879976	1881509	+	emrB	1-1539/1539	========/======	2022-04-05	99.68	83.95	card	U00096:2812615-2814154	emrB is a translocase in the emrB -TolC efflux protein in E. coli. It recognizes substrates including carbonyl cyanide m-chlorophenylhydrazone (CCCP) nalidixic acid and thioloactomycin.	fluoroquinolone
FSL R8-7977	R3G14B02.assemble.racon1.fasta	ctg1	2263599	2265054	+	tolC	1-1466/1488	========/======	2022-03-10	97.85	81.58	card	FJ768952:0-1488	TolC is a protein subunit of many multidrug efflux complexes in Gram negative bacteria. It is an outer membrane efflux protein and is constitutively open. Regulation of efflux activity is often at its periplasmic entrance by other components of the efflux complex.	aminocoumarin;aminoglycoside;carbapenem;cephalosporin;cephamycin;fluoroquinolone;glycylcycline;macrolide;penam;penem;peptide;phenicol;rifamycin;tetracycline;triclosan
FSL R8-7977	R3G14B02.assemble.racon1.fasta	ctg1	2285567	2286384	-	bacA	1-818/822	========/======	2022-02-02	99.39	85.71	card	U00096.3:3204131-3203309	The bacA gene product (BacA) recycles undecaprenyl pyrophosphate during cell wall biosynthesis which confers resistance to bacitracin.	peptide
FSL R8-7977	R3G14B02.assemble.racon1.fasta	ctg1	2527674	2528305	+	CRP	1-633/633	========/======	2022-01-01	99.84	87.52	card	AP009048.1:4154296-4153663	CRP is a global regulator that represses MdtEF multidrug efflux pump expression.	fluoroquinolone;macrolide;penam
FSL R8-7977	R3G14B02.assemble.racon1.fasta	ctg1	3163440	3164805	-	cpxA	1-1367/1374	========/======	2022-01-01	99.42	85.08	card	BA000007.3:4905062-4903688	CpxA is a membrane-localized sensor kinase that is activated by envelope stress. It starts a kinase cascade that activates CpxR which promotes efflux complex expression.	aminocoumarin;aminoglycoside
FSL R8-7977	R3G14B02.assemble.racon1.fasta	ctg1	4092621	4094133	-	mdsC	1-1512/1512	========/======	2022-03-05	99.87	98.15	card	AE006468.2:393931-392419	MdsC is the outer membrane channel of the multidrug and metal efflux complex MdsABC.	carbapenem;cephalosporin;cephamycin;monobactam;penam;penem;phenicol
FSL R8-7977	R3G14B02.assemble.racon1.fasta	ctg1	4094096	4097260	-	mdsB	1-3168/3168	========/======	2022-03-03	99.91	98.67	card	AE006468.2:397061-393893	MdsB is the inner membrane transporter of the multidrug and metal efflux complex MdsABC. mdsB corresponds to 1 locus in Pseudomonas aeruginosa PAO1 (gene name: mexQ) and 2 loci in Pseudomonas aeruginosa LESB58.	carbapenem;cephalosporin;cephamycin;monobactam;penam;penem;phenicol
FSL R8-7977	R3G14B02.assemble.racon1.fasta	ctg1	4097257	4098481	-	mdsA	1-1227/1227	========/======	2022-02-02	99.84	98.61	card	AE006468.2:398284-397057	MdsA is the membrane fusion protein of the multidrug and metal efflux complex MdsABC.	carbapenem;cephalosporin;cephamycin;monobactam;penam;penem;phenicol
FSL R8-7977	R3G14B02.assemble.racon1.fasta	ctg1	4101054	4101518	+	golS	1-465/465	===============	0/0	100	99.14	card	AE006468.2:400860-401325	GolS is a regulator activated by the presence of golD and promotes the expression of the MdsABC efflux pump.	carbapenem;cephalosporin;cephamycin;monobactam;penam;penem;phenicol
FSL R8-7977	R3G14B02.assemble.racon1.fasta	ctg1	4128999	4130155	-	Escherichia_coli_ampH	1-1158/1158	========/======	2022-01-01	99.91	80.22	card	AP012030.1:396711-395553	AmpH is a class C ampC-like beta-lactamase and penicillin-binding protein identified in Escherichia coli.	cephalosporin;penam
FSL R8-7977	R3G14B02.assemble.racon1.fasta	ctg1	4227974	4231097	-	acrB	1-3132/3150	========/======	2022-08-10	99.14	85.48	card	U00096.3:484403-481253	Protein subunit of AcrA-AcrB-TolC multidrug efflux complex. AcrB functions as a herterotrimer which forms the inner membrane component and is primarily responsible for substrate recognition and energy transduction by acting as a drug/proton antiporter.	cephalosporin;fluoroquinolone;glycylcycline;penam;phenicol;rifamycin;tetracycline;triclosan
FSL R8-7977	R3G14B02.assemble.racon1.fasta	ctg1	4231120	4232310	-	Escherichia_coli_acrA	1-1194/1194	========/======	2022-03-03	99.75	82.92	card	U00096.3:485619-484425	AcrA is a subunit of the AcrAB-TolC multidrug efflux system that in E. coli.	cephalosporin;fluoroquinolone;glycylcycline;penam;phenicol;rifamycin;tetracycline;triclosan
FSL R8-7977	R3G14B02.assemble.racon1.fasta	ctg1	4335795	4336149	+	ramA	21-375/375	===============	0/0	94.67	80	card	JQ727668:0-375	RamA (resistance antibiotic multiple) is a positive regulator of AcrAB-TolC and leads to high level multidrug resistance in Klebsiella pneumoniae Salmonella enterica and Enterobacter aerugenes increasing the expression of both the mar operon as well as AcrAB. RamA also decreases OmpF expression.	carbapenem;cephalosporin;cephamycin;fluoroquinolone;glycylcycline;monobactam;penam;penem;phenicol;rifamycin;tetracycline;triclosan
FSL R8-7977	R3G14B02.assemble.racon1.fasta	ctg1	4454125	4454797	-	kdpE	1-673/678	========/======	2022-02-02	99.12	81.6	card	U00096.3:721733-721055	kdpE is a transcriptional activator that is part of the two-component system KdpD/KdpE that is studied for its regulatory role in potassium transport and has been identified as an adaptive regulator involved in the virulence and intracellular survival of pathogenic bacteria. kdpE regulates a range of virulence loci through direct promoter binding.	aminoglycoside
FSL R8-7977	R3G14B02.assemble.racon1.fasta	ctg1	4743391	4745139	+	msbA	1-1749/1749	===============	0/0	100	84.91	card	U00096.3:966620-968369	MsbA is a multidrug resistance transporter homolog from E. coli and belongs to a superfamily of transporters that contain an adenosine triphosphate (ATP) binding cassette (ABC) which is also called a nucleotide-binding domain (NBD). MsbA is a member of the MDR-ABC transporter group by sequence homology. MsbA transports lipid A a major component of the bacterial outer cell membrane and is the only…	nitroimidazole
FSL R8-2454	R3G14B03.assemble.racon1.fasta	ctg1	95850	96379	+	emrR	1-531/531	========/======	2022-01-01	99.81	85.5	card	U00096.3:2810769-2811300	EmrR is a negative regulator for the EmrAB-TolC multidrug efflux pump in E. coli. Mutations lead to EmrAB-TolC overexpression.	fluoroquinolone
FSL R8-2454	R3G14B03.assemble.racon1.fasta	ctg1	96506	97678	+	emrA	1-1173/1173	========/======	2022-02-02	99.91	82.28	card	AP009048:2810082-2811255	EmrA is a membrane fusion protein providing an efflux pathway with EmrB and TolC between the inner and outer membranes of E. coli a Gram-negative bacterium.	fluoroquinolone
FSL R8-2454	R3G14B03.assemble.racon1.fasta	ctg1	97695	99231	+	emrB	1-1539/1539	========/======	2022-02-02	99.87	84.08	card	U00096:2812615-2814154	emrB is a translocase in the emrB -TolC efflux protein in E. coli. It recognizes substrates including carbonyl cyanide m-chlorophenylhydrazone (CCCP) nalidixic acid and thioloactomycin.	fluoroquinolone
FSL R8-2454	R3G14B03.assemble.racon1.fasta	ctg1	489769	491224	+	tolC	1-1466/1488	========/======	2022-03-10	97.85	81.58	card	FJ768952:0-1488	TolC is a protein subunit of many multidrug efflux complexes in Gram negative bacteria. It is an outer membrane efflux protein and is constitutively open. Regulation of efflux activity is often at its periplasmic entrance by other components of the efflux complex.	aminocoumarin;aminoglycoside;carbapenem;cephalosporin;cephamycin;fluoroquinolone;glycylcycline;macrolide;penam;penem;peptide;phenicol;rifamycin;tetracycline;triclosan
FSL R8-2454	R3G14B03.assemble.racon1.fasta	ctg1	511742	512558	-	bacA	1-818/822	========/======	2022-03-03	99.27	85.59	card	U00096.3:3204131-3203309	The bacA gene product (BacA) recycles undecaprenyl pyrophosphate during cell wall biosynthesis which confers resistance to bacitracin.	peptide
FSL R8-2454	R3G14B03.assemble.racon1.fasta	ctg1	750385	751016	+	CRP	1-633/633	========/======	2022-01-01	99.84	87.84	card	AP009048.1:4154296-4153663	CRP is a global regulator that represses MdtEF multidrug efflux pump expression.	fluoroquinolone;macrolide;penam
FSL R8-2454	R3G14B03.assemble.racon1.fasta	ctg1	1397056	1398421	-	cpxA	1-1367/1374	========/======	2022-01-01	99.42	85.08	card	BA000007.3:4905062-4903688	CpxA is a membrane-localized sensor kinase that is activated by envelope stress. It starts a kinase cascade that activates CpxR which promotes efflux complex expression.	aminocoumarin;aminoglycoside
FSL R8-2454	R3G14B03.assemble.racon1.fasta	ctg1	2364461	2365971	-	mdsC	1-1512/1512	========/======	2022-01-01	99.93	98.55	card	AE006468.2:393931-392419	MdsC is the outer membrane channel of the multidrug and metal efflux complex MdsABC.	carbapenem;cephalosporin;cephamycin;monobactam;penam;penem;phenicol
FSL R8-2454	R3G14B03.assemble.racon1.fasta	ctg1	2365934	2369101	-	mdsB	1-3168/3168	===============	0/0	100	99.24	card	AE006468.2:397061-393893	MdsB is the inner membrane transporter of the multidrug and metal efflux complex MdsABC. mdsB corresponds to 1 locus in Pseudomonas aeruginosa PAO1 (gene name: mexQ) and 2 loci in Pseudomonas aeruginosa LESB58.	carbapenem;cephalosporin;cephamycin;monobactam;penam;penem;phenicol
FSL R8-2454	R3G14B03.assemble.racon1.fasta	ctg1	2369098	2370322	-	mdsA	1-1227/1227	========/======	2022-02-02	99.84	99.02	card	AE006468.2:398284-397057	MdsA is the membrane fusion protein of the multidrug and metal efflux complex MdsABC.	carbapenem;cephalosporin;cephamycin;monobactam;penam;penem;phenicol
FSL R8-2454	R3G14B03.assemble.racon1.fasta	ctg1	2372897	2373360	+	golS	1-465/465	========/======	2022-01-01	99.78	98.71	card	AE006468.2:400860-401325	GolS is a regulator activated by the presence of golD and promotes the expression of the MdsABC efflux pump.	carbapenem;cephalosporin;cephamycin;monobactam;penam;penem;phenicol
FSL R8-2454	R3G14B03.assemble.racon1.fasta	ctg1	2499730	2502856	-	acrB	1-3132/3150	========/======	2022-07-07	99.24	85.57	card	U00096.3:484403-481253	Protein subunit of AcrA-AcrB-TolC multidrug efflux complex. AcrB functions as a herterotrimer which forms the inner membrane component and is primarily responsible for substrate recognition and energy transduction by acting as a drug/proton antiporter.	cephalosporin;fluoroquinolone;glycylcycline;penam;phenicol;rifamycin;tetracycline;triclosan
FSL R8-2454	R3G14B03.assemble.racon1.fasta	ctg1	2502879	2504072	-	Escherichia_coli_acrA	1-1194/1194	===============	0/0	100	83.17	card	U00096.3:485619-484425	AcrA is a subunit of the AcrAB-TolC multidrug efflux system that in E. coli.	cephalosporin;fluoroquinolone;glycylcycline;penam;phenicol;rifamycin;tetracycline;triclosan
FSL R8-2454	R3G14B03.assemble.racon1.fasta	ctg1	2610487	2610841	+	ramA	21-375/375	===============	0/0	94.67	80	card	JQ727668:0-375	RamA (resistance antibiotic multiple) is a positive regulator of AcrAB-TolC and leads to high level multidrug resistance in Klebsiella pneumoniae Salmonella enterica and Enterobacter aerugenes increasing the expression of both the mar operon as well as AcrAB. RamA also decreases OmpF expression.	carbapenem;cephalosporin;cephamycin;fluoroquinolone;glycylcycline;monobactam;penam;penem;phenicol;rifamycin;tetracycline;triclosan
FSL R8-2454	R3G14B03.assemble.racon1.fasta	ctg1	2737663	2738335	-	kdpE	1-673/678	========/======	2022-02-02	99.12	82.05	card	U00096.3:721733-721055	kdpE is a transcriptional activator that is part of the two-component system KdpD/KdpE that is studied for its regulatory role in potassium transport and has been identified as an adaptive regulator involved in the virulence and intracellular survival of pathogenic bacteria. kdpE regulates a range of virulence loci through direct promoter binding.	aminoglycoside
FSL R8-2454	R3G14B03.assemble.racon1.fasta	ctg1	2984364	2986112	+	msbA	1-1749/1749	===============	0/0	100	84.96	card	U00096.3:966620-968369	MsbA is a multidrug resistance transporter homolog from E. coli and belongs to a superfamily of transporters that contain an adenosine triphosphate (ATP) binding cassette (ABC) which is also called a nucleotide-binding domain (NBD). MsbA is a member of the MDR-ABC transporter group by sequence homology. MsbA transports lipid A a major component of the bacterial outer cell membrane and is the only…	nitroimidazole
FSL R8-2454	R3G14B03.assemble.racon1.fasta	ctg1	3458962	3459311	-	marA	1-350/384	==============.	0/0	91.15	89.14	card	AP009048.1:1621287-1621671	In the presence of antibiotic stress E. coli overexpresses the global activator protein MarA which besides inducing MDR efflux pump AcrAB also down- regulates synthesis of the porin OmpF.	carbapenem;cephalosporin;cephamycin;fluoroquinolone;glycylcycline;monobactam;penam;penem;phenicol;rifamycin;tetracycline;triclosan
FSL R8-2454	R3G14B03.assemble.racon1.fasta	ctg1	3569230	3569667	+	AAC(6')-Iy	1-438/438	===============	0/0	100	98.86	card	AF144880:3541-3979	AAC(6')-Iy is a chromosomal-encoded aminoglycoside acetyltransferase in S. enteritidis and S. enterica. Regulatory mutation required to increase expression of this chromosomally-encoded gene for resistance. In the specific system aminoglycoside resistance was due to a transcriptional fusion secondary to a chromosomal deletion in which the downstream aac(6')-Iy gene was placed under the control of…	aminoglycoside
FSL R8-2454	R3G14B03.assemble.racon1.fasta	ctg1	3726829	3727240	+	H-NS	1-414/414	========/======	2022-02-02	99.52	88.65	card	BA000007.3:1738104-1737690	H-NS is a histone-like protein involved in global gene regulation in Gram-negative bacteria. It is a repressor of the membrane fusion protein genes acrE mdtE and emrK as well as nearby genes of many RND-type multidrug exporters.	cephalosporin;cephamycin;fluoroquinolone;macrolide;penam;tetracycline
FSL R8-2454	R3G14B03.assemble.racon1.fasta	ctg1	3957013	3957735	-	sdiA	1-723/723	===============	0/0	100	99.17	card	AE006468.2:2040377-2039654	SdiA is a cell division regulator that is also a positive regulator of AcrAB only when it's expressed from a plasmid. When the sdiA gene is on the chromosome it has no effect on expression of acrAB	cephalosporin;fluoroquinolone;glycylcycline;penam;phenicol;rifamycin;tetracycline;triclosan
FSL R8-2454	R3G14B03.assemble.racon1.fasta	ctg1	4013183	4014605	-	mdtK	1-1425/1425	========/======	2022-02-02	99.86	98.95	card	CP014358.1:2162750-2161325	A multidrug and toxic compound extrusions (MATE) transporter conferring resistance to norfloxacin doxorubicin and acriflavine.	fluoroquinolone
FSL R8-2454	R3G14B03.assemble.racon1.fasta	ctg1	4142813	4145934	+	mdtB	1-3122/3123	===============	0/0	99.97	81.26	card	U00096:2155262-2158385	MdtB is a transporter that forms a heteromultimer complex with MdtC to form a multidrug transporter. MdtBC is part of the MdtABC-TolC efflux complex.	aminocoumarin
FSL R8-2454	R3G14B03.assemble.racon1.fasta	ctg1	4145942	4148987	+	mdtC	7-3054/3078	========/======	2022-02-02	98.96	81.66	card	U00096:2158385-2161463	MdtC is a transporter that forms a heteromultimer complex with MdtB to form a multidrug transporter. MdtBC is part of the MdtABC-TolC efflux complex. In the absence of MdtB MdtC can form a homomultimer complex that results in a functioning efflux complex with a narrower drug specificity. mdtC corresponds to 3 loci in Pseudomonas aeruginosa PAO1 (gene name: muxC/muxB) and 3 loci in Pseudomonas aer…	aminocoumarin
FSL R8-2454	R3G14B03.assemble.racon1.fasta	ctg1	4151818	4152538	+	baeR	1-722/723	========/======	2022-01-01	99.72	81.44	card	AP009048.1:2166412-2167135	BaeR is a response regulator that promotes the expression of MdtABC and AcrD efflux complexes.	aminocoumarin;aminoglycoside
FSL R8-2454	R3G14B03.assemble.racon1.fasta	ctg1	4296384	4298026	-	yojI	1-1644/1644	========/======	2022-08-11	99.64	80.59	card	U00096.3:2308615-2306971	YojI mediates resistance to the peptide antibiotic microcin J25 when it is expressed from a multicopy vector. YojI is capable of pumping out microcin molecules. The outer membrane protein TolC in addition to YojI is required for export of microcin J25 out of the cell. Microcin J25 is thus the first known substrate for YojI.	peptide
FSL R8-2454	R3G14B03.assemble.racon1.fasta	ctg1	4548610	4551720	+	acrD	1-3114/3114	========/======	2022-05-05	99.87	81.86	card	AP009048.1:2586250-2589364	AcrD is an aminoglycoside efflux pump expressed in E. coli. Its expression can be induced by indole and is regulated by baeRS and cpxAR.	aminoglycoside
FSL S5-0630	R3G14B04.assemble.racon1.fasta	ctg1	373877	374508	-	CRP	1-633/633	========/======	2022-01-01	99.84	87.84	card	AP009048.1:4154296-4153663	CRP is a global regulator that represses MdtEF multidrug efflux pump expression.	fluoroquinolone;macrolide;penam
FSL S5-0630	R3G14B04.assemble.racon1.fasta	ctg1	615714	616531	+	bacA	1-818/822	========/======	2022-02-02	99.39	85.71	card	U00096.3:3204131-3203309	The bacA gene product (BacA) recycles undecaprenyl pyrophosphate during cell wall biosynthesis which confers resistance to bacitracin.	peptide
FSL S5-0630	R3G14B04.assemble.racon1.fasta	ctg1	637048	638503	-	tolC	1-1466/1488	========/======	2022-03-10	97.85	81.65	card	FJ768952:0-1488	TolC is a protein subunit of many multidrug efflux complexes in Gram negative bacteria. It is an outer membrane efflux protein and is constitutively open. Regulation of efflux activity is often at its periplasmic entrance by other components of the efflux complex.	aminocoumarin;aminoglycoside;carbapenem;cephalosporin;cephamycin;fluoroquinolone;glycylcycline;macrolide;penam;penem;peptide;phenicol;rifamycin;tetracycline;triclosan
FSL S5-0630	R3G14B04.assemble.racon1.fasta	ctg1	1026668	1028204	-	emrB	1-1539/1539	========/======	2022-02-02	99.87	84.21	card	U00096:2812615-2814154	emrB is a translocase in the emrB -TolC efflux protein in E. coli. It recognizes substrates including carbonyl cyanide m-chlorophenylhydrazone (CCCP) nalidixic acid and thioloactomycin.	fluoroquinolone
FSL S5-0630	R3G14B04.assemble.racon1.fasta	ctg1	1028221	1029394	-	emrA	1-1173/1173	========/======	2022-03-03	99.91	82.13	card	AP009048:2810082-2811255	EmrA is a membrane fusion protein providing an efflux pathway with EmrB and TolC between the inner and outer membranes of E. coli a Gram-negative bacterium.	fluoroquinolone
FSL S5-0630	R3G14B04.assemble.racon1.fasta	ctg1	1029521	1030051	-	emrR	1-531/531	===============	0/0	100	85.69	card	U00096.3:2810769-2811300	EmrR is a negative regulator for the EmrAB-TolC multidrug efflux pump in E. coli. Mutations lead to EmrAB-TolC overexpression.	fluoroquinolone
FSL S5-0630	R3G14B04.assemble.racon1.fasta	ctg1	1350536	1353647	-	acrD	1-3114/3114	========/======	2022-06-06	99.87	81.96	card	AP009048.1:2586250-2589364	AcrD is an aminoglycoside efflux pump expressed in E. coli. Its expression can be induced by indole and is regulated by baeRS and cpxAR.	aminoglycoside
FSL S5-0630	R3G14B04.assemble.racon1.fasta	ctg1	1583755	1585398	+	yojI	1-1644/1644	========/======	2022-07-10	99.7	80.17	card	U00096.3:2308615-2306971	YojI mediates resistance to the peptide antibiotic microcin J25 when it is expressed from a multicopy vector. YojI is capable of pumping out microcin molecules. The outer membrane protein TolC in addition to YojI is required for export of microcin J25 out of the cell. Microcin J25 is thus the first known substrate for YojI.	peptide
FSL S5-0630	R3G14B04.assemble.racon1.fasta	ctg1	1704943	1705663	-	baeR	1-722/723	========/======	2022-01-01	99.72	81.3	card	AP009048.1:2166412-2167135	BaeR is a response regulator that promotes the expression of MdtABC and AcrD efflux complexes.	aminocoumarin;aminoglycoside
FSL S5-0630	R3G14B04.assemble.racon1.fasta	ctg1	1708494	1711538	-	mdtC	7-3054/3078	========/======	2022-02-03	98.93	81.43	card	U00096:2158385-2161463	MdtC is a transporter that forms a heteromultimer complex with MdtB to form a multidrug transporter. MdtBC is part of the MdtABC-TolC efflux complex. In the absence of MdtB MdtC can form a homomultimer complex that results in a functioning efflux complex with a narrower drug specificity. mdtC corresponds to 3 loci in Pseudomonas aeruginosa PAO1 (gene name: muxC/muxB) and 3 loci in Pseudomonas aer…	aminocoumarin
FSL S5-0630	R3G14B04.assemble.racon1.fasta	ctg1	1711546	1714665	-	mdtB	1-3122/3123	========/======	2022-02-02	99.9	80.91	card	U00096:2155262-2158385	MdtB is a transporter that forms a heteromultimer complex with MdtC to form a multidrug transporter. MdtBC is part of the MdtABC-TolC efflux complex.	aminocoumarin
FSL S5-0630	R3G14B04.assemble.racon1.fasta	ctg1	1831216	1832640	+	mdtK	1-1425/1425	========/======	2022-03-04	99.86	98.32	card	CP014358.1:2162750-2161325	A multidrug and toxic compound extrusions (MATE) transporter conferring resistance to norfloxacin doxorubicin and acriflavine.	fluoroquinolone
FSL S5-0630	R3G14B04.assemble.racon1.fasta	ctg1	1879116	1879838	+	sdiA	1-723/723	===============	0/0	100	98.48	card	AE006468.2:2040377-2039654	SdiA is a cell division regulator that is also a positive regulator of AcrAB only when it's expressed from a plasmid. When the sdiA gene is on the chromosome it has no effect on expression of acrAB	cephalosporin;fluoroquinolone;glycylcycline;penam;phenicol;rifamycin;tetracycline;triclosan
FSL S5-0630	R3G14B04.assemble.racon1.fasta	ctg1	2073138	2073551	-	H-NS	1-414/414	===============	0/0	100	89.13	card	BA000007.3:1738104-1737690	H-NS is a histone-like protein involved in global gene regulation in Gram-negative bacteria. It is a repressor of the membrane fusion protein genes acrE mdtE and emrK as well as nearby genes of many RND-type multidrug exporters.	cephalosporin;cephamycin;fluoroquinolone;macrolide;penam;tetracycline
FSL S5-0630	R3G14B04.assemble.racon1.fasta	ctg1	2219690	2220127	-	AAC(6')-Iy	1-438/438	===============	0/0	100	98.4	card	AF144880:3541-3979	AAC(6')-Iy is a chromosomal-encoded aminoglycoside acetyltransferase in S. enteritidis and S. enterica. Regulatory mutation required to increase expression of this chromosomally-encoded gene for resistance. In the specific system aminoglycoside resistance was due to a transcriptional fusion secondary to a chromosomal deletion in which the downstream aac(6')-Iy gene was placed under the control of…	aminoglycoside
FSL S5-0630	R3G14B04.assemble.racon1.fasta	ctg1	2373602	2373951	+	marA	1-350/384	==============.	0/0	91.15	88.86	card	AP009048.1:1621287-1621671	In the presence of antibiotic stress E. coli overexpresses the global activator protein MarA which besides inducing MDR efflux pump AcrAB also down- regulates synthesis of the porin OmpF.	carbapenem;cephalosporin;cephamycin;fluoroquinolone;glycylcycline;monobactam;penam;penem;phenicol;rifamycin;tetracycline;triclosan
FSL S5-0630	R3G14B04.assemble.racon1.fasta	ctg1	2858449	2860197	-	msbA	1-1749/1749	===============	0/0	100	84.91	card	U00096.3:966620-968369	MsbA is a multidrug resistance transporter homolog from E. coli and belongs to a superfamily of transporters that contain an adenosine triphosphate (ATP) binding cassette (ABC) which is also called a nucleotide-binding domain (NBD). MsbA is a member of the MDR-ABC transporter group by sequence homology. MsbA transports lipid A a major component of the bacterial outer cell membrane and is the only…	nitroimidazole
FSL S5-0630	R3G14B04.assemble.racon1.fasta	ctg1	3133237	3133909	+	kdpE	1-673/678	========/======	2022-02-02	99.12	81.75	card	U00096.3:721733-721055	kdpE is a transcriptional activator that is part of the two-component system KdpD/KdpE that is studied for its regulatory role in potassium transport and has been identified as an adaptive regulator involved in the virulence and intracellular survival of pathogenic bacteria. kdpE regulates a range of virulence loci through direct promoter binding.	aminoglycoside
FSL S5-0630	R3G14B04.assemble.racon1.fasta	ctg1	3251853	3252207	-	ramA	21-375/375	===============	0/0	94.67	80	card	JQ727668:0-375	RamA (resistance antibiotic multiple) is a positive regulator of AcrAB-TolC and leads to high level multidrug resistance in Klebsiella pneumoniae Salmonella enterica and Enterobacter aerugenes increasing the expression of both the mar operon as well as AcrAB. RamA also decreases OmpF expression.	carbapenem;cephalosporin;cephamycin;fluoroquinolone;glycylcycline;monobactam;penam;penem;phenicol;rifamycin;tetracycline;triclosan
FSL S5-0630	R3G14B04.assemble.racon1.fasta	ctg1	3334635	3335828	+	Escherichia_coli_acrA	1-1194/1194	===============	0/0	100	83.08	card	U00096.3:485619-484425	AcrA is a subunit of the AcrAB-TolC multidrug efflux system that in E. coli.	cephalosporin;fluoroquinolone;glycylcycline;penam;phenicol;rifamycin;tetracycline;triclosan
FSL S5-0630	R3G14B04.assemble.racon1.fasta	ctg1	3335851	3338978	+	acrB	1-3132/3150	========/======	2022-06-06	99.27	85.48	card	U00096.3:484403-481253	Protein subunit of AcrA-AcrB-TolC multidrug efflux complex. AcrB functions as a herterotrimer which forms the inner membrane component and is primarily responsible for substrate recognition and energy transduction by acting as a drug/proton antiporter.	cephalosporin;fluoroquinolone;glycylcycline;penam;phenicol;rifamycin;tetracycline;triclosan
FSL S5-0630	R3G14B04.assemble.racon1.fasta	ctg1	3434120	3435276	+	Escherichia_coli_ampH	1-1158/1158	========/======	2022-01-01	99.91	80.48	card	AP012030.1:396711-395553	AmpH is a class C ampC-like beta-lactamase and penicillin-binding protein identified in Escherichia coli.	cephalosporin;penam
FSL S5-0630	R3G14B04.assemble.racon1.fasta	ctg1	3462756	3463220	-	golS	1-465/465	===============	0/0	100	99.36	card	AE006468.2:400860-401325	GolS is a regulator activated by the presence of golD and promotes the expression of the MdsABC efflux pump.	carbapenem;cephalosporin;cephamycin;monobactam;penam;penem;phenicol
FSL S5-0630	R3G14B04.assemble.racon1.fasta	ctg1	3465795	3467020	+	mdsA	1-1227/1227	========/======	2022-01-01	99.92	98.7	card	AE006468.2:398284-397057	MdsA is the membrane fusion protein of the multidrug and metal efflux complex MdsABC.	carbapenem;cephalosporin;cephamycin;monobactam;penam;penem;phenicol
FSL S5-0630	R3G14B04.assemble.racon1.fasta	ctg1	3467017	3470183	+	mdsB	1-3168/3168	========/======	2022-01-01	99.97	98.8	card	AE006468.2:397061-393893	MdsB is the inner membrane transporter of the multidrug and metal efflux complex MdsABC. mdsB corresponds to 1 locus in Pseudomonas aeruginosa PAO1 (gene name: mexQ) and 2 loci in Pseudomonas aeruginosa LESB58.	carbapenem;cephalosporin;cephamycin;monobactam;penam;penem;phenicol
FSL S5-0630	R3G14B04.assemble.racon1.fasta	ctg1	3470146	3471654	+	mdsC	1-1512/1512	========/======	2022-02-03	99.8	98.15	card	AE006468.2:393931-392419	MdsC is the outer membrane channel of the multidrug and metal efflux complex MdsABC.	carbapenem;cephalosporin;cephamycin;monobactam;penam;penem;phenicol
FSL S5-0630	R3G14B04.assemble.racon1.fasta	ctg1	4409892	4411257	+	cpxA	1-1367/1374	========/======	2022-01-01	99.42	85.22	card	BA000007.3:4905062-4903688	CpxA is a membrane-localized sensor kinase that is activated by envelope stress. It starts a kinase cascade that activates CpxR which promotes efflux complex expression.	aminocoumarin;aminoglycoside
FSL R8-5221	R3G14B05.assemble.racon1.fasta	ctg1	200376	201193	+	bacA	1-818/822	========/======	2022-02-02	99.39	85.1	card	U00096.3:3204131-3203309	The bacA gene product (BacA) recycles undecaprenyl pyrophosphate during cell wall biosynthesis which confers resistance to bacitracin.	peptide
FSL R8-5221	R3G14B05.assemble.racon1.fasta	ctg1	221713	223169	-	tolC	1-1466/1488	========/======	2022-02-09	97.92	81.72	card	FJ768952:0-1488	TolC is a protein subunit of many multidrug efflux complexes in Gram negative bacteria. It is an outer membrane efflux protein and is constitutively open. Regulation of efflux activity is often at its periplasmic entrance by other components of the efflux complex.	aminocoumarin;aminoglycoside;carbapenem;cephalosporin;cephamycin;fluoroquinolone;glycylcycline;macrolide;penam;penem;peptide;phenicol;rifamycin;tetracycline;triclosan
FSL R8-5221	R3G14B05.assemble.racon1.fasta	ctg1	632220	633756	-	emrB	1-1539/1539	========/======	2022-02-02	99.87	84.28	card	U00096:2812615-2814154	emrB is a translocase in the emrB -TolC efflux protein in E. coli. It recognizes substrates including carbonyl cyanide m-chlorophenylhydrazone (CCCP) nalidixic acid and thioloactomycin.	fluoroquinolone
FSL R8-5221	R3G14B05.assemble.racon1.fasta	ctg1	633773	634945	-	emrA	1-1173/1173	========/======	2022-02-02	99.91	82.37	card	AP009048:2810082-2811255	EmrA is a membrane fusion protein providing an efflux pathway with EmrB and TolC between the inner and outer membranes of E. coli a Gram-negative bacterium.	fluoroquinolone
FSL R8-5221	R3G14B05.assemble.racon1.fasta	ctg1	635072	635602	-	emrR	1-531/531	===============	0/0	100	85.88	card	U00096.3:2810769-2811300	EmrR is a negative regulator for the EmrAB-TolC multidrug efflux pump in E. coli. Mutations lead to EmrAB-TolC overexpression.	fluoroquinolone
FSL R8-5221	R3G14B05.assemble.racon1.fasta	ctg1	884120	887231	-	acrD	1-3114/3114	========/======	2022-04-04	99.9	81.93	card	AP009048.1:2586250-2589364	AcrD is an aminoglycoside efflux pump expressed in E. coli. Its expression can be induced by indole and is regulated by baeRS and cpxAR.	aminoglycoside
FSL R8-5221	R3G14B05.assemble.racon1.fasta	ctg1	1165840	1167482	+	yojI	1-1644/1644	========/======	2022-08-11	99.64	80.23	card	U00096.3:2308615-2306971	YojI mediates resistance to the peptide antibiotic microcin J25 when it is expressed from a multicopy vector. YojI is capable of pumping out microcin molecules. The outer membrane protein TolC in addition to YojI is required for export of microcin J25 out of the cell. Microcin J25 is thus the first known substrate for YojI.	peptide
FSL R8-5221	R3G14B05.assemble.racon1.fasta	ctg1	1299094	1299807	-	baeR	1-714/723	===============	0/0	98.76	81.79	card	AP009048.1:2166412-2167135	BaeR is a response regulator that promotes the expression of MdtABC and AcrD efflux complexes.	aminocoumarin;aminoglycoside
FSL R8-5221	R3G14B05.assemble.racon1.fasta	ctg1	1302637	1305683	-	mdtC	7-3054/3078	========/======	2022-01-01	98.99	81.53	card	U00096:2158385-2161463	MdtC is a transporter that forms a heteromultimer complex with MdtB to form a multidrug transporter. MdtBC is part of the MdtABC-TolC efflux complex. In the absence of MdtB MdtC can form a homomultimer complex that results in a functioning efflux complex with a narrower drug specificity. mdtC corresponds to 3 loci in Pseudomonas aeruginosa PAO1 (gene name: muxC/muxB) and 3 loci in Pseudomonas aer…	aminocoumarin
FSL R8-5221	R3G14B05.assemble.racon1.fasta	ctg1	1305691	1308811	-	mdtB	1-3122/3123	========/======	2022-01-01	99.94	81.23	card	U00096:2155262-2158385	MdtB is a transporter that forms a heteromultimer complex with MdtC to form a multidrug transporter. MdtBC is part of the MdtABC-TolC efflux complex.	aminocoumarin
FSL R8-5221	R3G14B05.assemble.racon1.fasta	ctg1	1433585	1435009	+	mdtK	1-1425/1425	========/======	2022-02-02	99.93	98.6	card	CP014358.1:2162750-2161325	A multidrug and toxic compound extrusions (MATE) transporter conferring resistance to norfloxacin doxorubicin and acriflavine.	fluoroquinolone
FSL R8-5221	R3G14B05.assemble.racon1.fasta	ctg1	1498338	1499060	+	sdiA	1-723/723	===============	0/0	100	98.75	card	AE006468.2:2040377-2039654	SdiA is a cell division regulator that is also a positive regulator of AcrAB only when it's expressed from a plasmid. When the sdiA gene is on the chromosome it has no effect on expression of acrAB	cephalosporin;fluoroquinolone;glycylcycline;penam;phenicol;rifamycin;tetracycline;triclosan
FSL R8-5221	R3G14B05.assemble.racon1.fasta	ctg1	1730674	1731087	-	H-NS	1-414/414	===============	0/0	100	88.89	card	BA000007.3:1738104-1737690	H-NS is a histone-like protein involved in global gene regulation in Gram-negative bacteria. It is a repressor of the membrane fusion protein genes acrE mdtE and emrK as well as nearby genes of many RND-type multidrug exporters.	cephalosporin;cephamycin;fluoroquinolone;macrolide;penam;tetracycline
FSL R8-5221	R3G14B05.assemble.racon1.fasta	ctg1	1881387	1881824	-	AAC(6')-Iy	1-438/438	===============	0/0	100	99.09	card	AF144880:3541-3979	AAC(6')-Iy is a chromosomal-encoded aminoglycoside acetyltransferase in S. enteritidis and S. enterica. Regulatory mutation required to increase expression of this chromosomally-encoded gene for resistance. In the specific system aminoglycoside resistance was due to a transcriptional fusion secondary to a chromosomal deletion in which the downstream aac(6')-Iy gene was placed under the control of…	aminoglycoside
FSL R8-5221	R3G14B05.assemble.racon1.fasta	ctg1	1991922	1992271	+	marA	1-350/384	==============.	0/0	91.15	89.14	card	AP009048.1:1621287-1621671	In the presence of antibiotic stress E. coli overexpresses the global activator protein MarA which besides inducing MDR efflux pump AcrAB also down- regulates synthesis of the porin OmpF.	carbapenem;cephalosporin;cephamycin;fluoroquinolone;glycylcycline;monobactam;penam;penem;phenicol;rifamycin;tetracycline;triclosan
FSL R8-5221	R3G14B05.assemble.racon1.fasta	ctg1	2465913	2467661	-	msbA	1-1749/1749	===============	0/0	100	84.73	card	U00096.3:966620-968369	MsbA is a multidrug resistance transporter homolog from E. coli and belongs to a superfamily of transporters that contain an adenosine triphosphate (ATP) binding cassette (ABC) which is also called a nucleotide-binding domain (NBD). MsbA is a member of the MDR-ABC transporter group by sequence homology. MsbA transports lipid A a major component of the bacterial outer cell membrane and is the only…	nitroimidazole
FSL R8-5221	R3G14B05.assemble.racon1.fasta	ctg1	2714114	2714786	+	kdpE	1-673/678	========/======	2022-02-02	99.12	81.6	card	U00096.3:721733-721055	kdpE is a transcriptional activator that is part of the two-component system KdpD/KdpE that is studied for its regulatory role in potassium transport and has been identified as an adaptive regulator involved in the virulence and intracellular survival of pathogenic bacteria. kdpE regulates a range of virulence loci through direct promoter binding.	aminoglycoside
FSL R8-5221	R3G14B05.assemble.racon1.fasta	ctg1	2951287	2952479	+	Escherichia_coli_acrA	1-1194/1194	========/======	2022-01-01	99.92	83.08	card	U00096.3:485619-484425	AcrA is a subunit of the AcrAB-TolC multidrug efflux system that in E. coli.	cephalosporin;fluoroquinolone;glycylcycline;penam;phenicol;rifamycin;tetracycline;triclosan
FSL R8-5221	R3G14B05.assemble.racon1.fasta	ctg1	2952502	2955629	+	acrB	1-3132/3150	========/======	2022-06-06	99.27	85.51	card	U00096.3:484403-481253	Protein subunit of AcrA-AcrB-TolC multidrug efflux complex. AcrB functions as a herterotrimer which forms the inner membrane component and is primarily responsible for substrate recognition and energy transduction by acting as a drug/proton antiporter.	cephalosporin;fluoroquinolone;glycylcycline;penam;phenicol;rifamycin;tetracycline;triclosan
FSL R8-5221	R3G14B05.assemble.racon1.fasta	ctg1	3053403	3054559	+	Escherichia_coli_ampH	1-1158/1158	========/======	2022-01-01	99.91	80.4	card	AP012030.1:396711-395553	AmpH is a class C ampC-like beta-lactamase and penicillin-binding protein identified in Escherichia coli.	cephalosporin;penam
FSL R8-5221	R3G14B05.assemble.racon1.fasta	ctg1	3082072	3082534	-	golS	1-465/465	========/======	2022-01-02	99.57	99.14	card	AE006468.2:400860-401325	GolS is a regulator activated by the presence of golD and promotes the expression of the MdsABC efflux pump.	carbapenem;cephalosporin;cephamycin;monobactam;penam;penem;phenicol
FSL R8-5221	R3G14B05.assemble.racon1.fasta	ctg1	3085110	3086333	+	mdsA	1-1227/1227	========/======	2022-02-03	99.76	98.94	card	AE006468.2:398284-397057	MdsA is the membrane fusion protein of the multidrug and metal efflux complex MdsABC.	carbapenem;cephalosporin;cephamycin;monobactam;penam;penem;phenicol
FSL R8-5221	R3G14B05.assemble.racon1.fasta	ctg1	3086330	3089496	+	mdsB	1-3168/3168	========/======	2022-01-01	99.97	98.86	card	AE006468.2:397061-393893	MdsB is the inner membrane transporter of the multidrug and metal efflux complex MdsABC. mdsB corresponds to 1 locus in Pseudomonas aeruginosa PAO1 (gene name: mexQ) and 2 loci in Pseudomonas aeruginosa LESB58.	carbapenem;cephalosporin;cephamycin;monobactam;penam;penem;phenicol
FSL R8-5221	R3G14B05.assemble.racon1.fasta	ctg1	3089459	3090969	+	mdsC	1-1512/1512	========/======	2022-01-01	99.93	98.15	card	AE006468.2:393931-392419	MdsC is the outer membrane channel of the multidrug and metal efflux complex MdsABC.	carbapenem;cephalosporin;cephamycin;monobactam;penam;penem;phenicol
FSL R8-5221	R3G14B05.assemble.racon1.fasta	ctg1	4084072	4085435	+	cpxA	1-1367/1374	========/======	2022-02-03	99.27	85.3	card	BA000007.3:4905062-4903688	CpxA is a membrane-localized sensor kinase that is activated by envelope stress. It starts a kinase cascade that activates CpxR which promotes efflux complex expression.	aminocoumarin;aminoglycoside
FSL R8-5221	R3G14B05.assemble.racon1.fasta	ctg1	4790128	4790759	-	CRP	1-633/633	========/======	2022-01-01	99.84	87.84	card	AP009048.1:4154296-4153663	CRP is a global regulator that represses MdtEF multidrug efflux pump expression.	fluoroquinolone;macrolide;penam
FSL R8-2996	R4G11B01.assemble.racon1.fasta	ctg1	466053	466684	-	CRP	1-633/633	========/======	2022-01-01	99.84	87.52	card	AP009048.1:4154296-4153663	CRP is a global regulator that represses MdtEF multidrug efflux pump expression.	fluoroquinolone;macrolide;penam
FSL R8-2996	R4G11B01.assemble.racon1.fasta	ctg1	715553	716370	+	bacA	1-818/822	========/======	2022-02-02	99.39	85.71	card	U00096.3:3204131-3203309	The bacA gene product (BacA) recycles undecaprenyl pyrophosphate during cell wall biosynthesis which confers resistance to bacitracin.	peptide
FSL R8-2996	R4G11B01.assemble.racon1.fasta	ctg1	736901	738358	-	tolC	1-1466/1488	========/======	2022-04-12	97.85	81.47	card	FJ768952:0-1488	TolC is a protein subunit of many multidrug efflux complexes in Gram negative bacteria. It is an outer membrane efflux protein and is constitutively open. Regulation of efflux activity is often at its periplasmic entrance by other components of the efflux complex.	aminocoumarin;aminoglycoside;carbapenem;cephalosporin;cephamycin;fluoroquinolone;glycylcycline;macrolide;penam;penem;peptide;phenicol;rifamycin;tetracycline;triclosan
FSL R8-2996	R4G11B01.assemble.racon1.fasta	ctg1	1112334	1113871	-	emrB	1-1539/1539	========/======	2022-01-01	99.94	84.21	card	U00096:2812615-2814154	emrB is a translocase in the emrB -TolC efflux protein in E. coli. It recognizes substrates including carbonyl cyanide m-chlorophenylhydrazone (CCCP) nalidixic acid and thioloactomycin.	fluoroquinolone
FSL R8-2996	R4G11B01.assemble.racon1.fasta	ctg1	1113888	1115060	-	emrA	1-1173/1173	========/======	2022-02-02	99.91	82.37	card	AP009048:2810082-2811255	EmrA is a membrane fusion protein providing an efflux pathway with EmrB and TolC between the inner and outer membranes of E. coli a Gram-negative bacterium.	fluoroquinolone
FSL R8-2996	R4G11B01.assemble.racon1.fasta	ctg1	1115187	1115717	-	emrR	1-531/531	===============	0/0	100	85.88	card	U00096.3:2810769-2811300	EmrR is a negative regulator for the EmrAB-TolC multidrug efflux pump in E. coli. Mutations lead to EmrAB-TolC overexpression.	fluoroquinolone
FSL R8-2996	R4G11B01.assemble.racon1.fasta	ctg1	1416755	1419866	-	acrD	1-3114/3114	========/======	2022-06-06	99.87	82	card	AP009048.1:2586250-2589364	AcrD is an aminoglycoside efflux pump expressed in E. coli. Its expression can be induced by indole and is regulated by baeRS and cpxAR.	aminoglycoside
FSL R8-2996	R4G11B01.assemble.racon1.fasta	ctg1	1636303	1637947	+	yojI	1-1644/1644	========/======	2022-08-11	99.7	80.12	card	U00096.3:2308615-2306971	YojI mediates resistance to the peptide antibiotic microcin J25 when it is expressed from a multicopy vector. YojI is capable of pumping out microcin molecules. The outer membrane protein TolC in addition to YojI is required for export of microcin J25 out of the cell. Microcin J25 is thus the first known substrate for YojI.	peptide
FSL R8-2996	R4G11B01.assemble.racon1.fasta	ctg1	1758231	1758951	-	baeR	1-722/723	========/======	2022-01-01	99.72	81.44	card	AP009048.1:2166412-2167135	BaeR is a response regulator that promotes the expression of MdtABC and AcrD efflux complexes.	aminocoumarin;aminoglycoside
FSL R8-2996	R4G11B01.assemble.racon1.fasta	ctg1	1761784	1764829	-	mdtC	7-3054/3078	========/======	2022-02-02	98.96	81.5	card	U00096:2158385-2161463	MdtC is a transporter that forms a heteromultimer complex with MdtB to form a multidrug transporter. MdtBC is part of the MdtABC-TolC efflux complex. In the absence of MdtB MdtC can form a homomultimer complex that results in a functioning efflux complex with a narrower drug specificity. mdtC corresponds to 3 loci in Pseudomonas aeruginosa PAO1 (gene name: muxC/muxB) and 3 loci in Pseudomonas aer…	aminocoumarin
FSL R8-2996	R4G11B01.assemble.racon1.fasta	ctg1	1764837	1767957	-	mdtB	1-3122/3123	========/======	2022-01-01	99.94	80.91	card	U00096:2155262-2158385	MdtB is a transporter that forms a heteromultimer complex with MdtC to form a multidrug transporter. MdtBC is part of the MdtABC-TolC efflux complex.	aminocoumarin
FSL R8-2996	R4G11B01.assemble.racon1.fasta	ctg1	1888779	1890200	+	mdtK	1-1425/1425	========/======	2022-04-05	99.72	98.53	card	CP014358.1:2162750-2161325	A multidrug and toxic compound extrusions (MATE) transporter conferring resistance to norfloxacin doxorubicin and acriflavine.	fluoroquinolone
FSL R8-2996	R4G11B01.assemble.racon1.fasta	ctg1	1942134	1942856	+	sdiA	1-723/723	===============	0/0	100	98.48	card	AE006468.2:2040377-2039654	SdiA is a cell division regulator that is also a positive regulator of AcrAB only when it's expressed from a plasmid. When the sdiA gene is on the chromosome it has no effect on expression of acrAB	cephalosporin;fluoroquinolone;glycylcycline;penam;phenicol;rifamycin;tetracycline;triclosan
FSL R8-2996	R4G11B01.assemble.racon1.fasta	ctg1	2133734	2134146	-	H-NS	1-414/414	========/======	2022-01-01	99.76	88.89	card	BA000007.3:1738104-1737690	H-NS is a histone-like protein involved in global gene regulation in Gram-negative bacteria. It is a repressor of the membrane fusion protein genes acrE mdtE and emrK as well as nearby genes of many RND-type multidrug exporters.	cephalosporin;cephamycin;fluoroquinolone;macrolide;penam;tetracycline
FSL R8-2996	R4G11B01.assemble.racon1.fasta	ctg1	2280932	2281369	-	AAC(6')-Iaa	1-438/438	===============	0/0	100	97.03	card	AE006468.2:1707351-1707789	AAC(6')-Iaa is a chromosomal-encoded aminoglycoside acetyltransferase in S. typhimurium	aminoglycoside
FSL R8-2996	R4G11B01.assemble.racon1.fasta	ctg1	2395128	2395477	+	marA	1-350/384	==============.	0/0	91.15	89.14	card	AP009048.1:1621287-1621671	In the presence of antibiotic stress E. coli overexpresses the global activator protein MarA which besides inducing MDR efflux pump AcrAB also down- regulates synthesis of the porin OmpF.	carbapenem;cephalosporin;cephamycin;fluoroquinolone;glycylcycline;monobactam;penam;penem;phenicol;rifamycin;tetracycline;triclosan
FSL R8-2996	R4G11B01.assemble.racon1.fasta	ctg1	2929303	2931052	-	msbA	1-1749/1749	========/======	2022-01-01	100	85.2	card	U00096.3:966620-968369	MsbA is a multidrug resistance transporter homolog from E. coli and belongs to a superfamily of transporters that contain an adenosine triphosphate (ATP) binding cassette (ABC) which is also called a nucleotide-binding domain (NBD). MsbA is a member of the MDR-ABC transporter group by sequence homology. MsbA transports lipid A a major component of the bacterial outer cell membrane and is the only…	nitroimidazole
FSL R8-2996	R4G11B01.assemble.racon1.fasta	ctg1	3219397	3220069	+	kdpE	1-673/678	========/======	2022-02-02	99.12	81.75	card	U00096.3:721733-721055	kdpE is a transcriptional activator that is part of the two-component system KdpD/KdpE that is studied for its regulatory role in potassium transport and has been identified as an adaptive regulator involved in the virulence and intracellular survival of pathogenic bacteria. kdpE regulates a range of virulence loci through direct promoter binding.	aminoglycoside
FSL R8-2996	R4G11B01.assemble.racon1.fasta	ctg1	3338012	3338366	-	ramA	21-375/375	===============	0/0	94.67	80	card	JQ727668:0-375	RamA (resistance antibiotic multiple) is a positive regulator of AcrAB-TolC and leads to high level multidrug resistance in Klebsiella pneumoniae Salmonella enterica and Enterobacter aerugenes increasing the expression of both the mar operon as well as AcrAB. RamA also decreases OmpF expression.	carbapenem;cephalosporin;cephamycin;fluoroquinolone;glycylcycline;monobactam;penam;penem;phenicol;rifamycin;tetracycline;triclosan
FSL R8-2996	R4G11B01.assemble.racon1.fasta	ctg1	3414815	3416008	+	Escherichia_coli_acrA	1-1194/1194	===============	0/0	100	83.17	card	U00096.3:485619-484425	AcrA is a subunit of the AcrAB-TolC multidrug efflux system that in E. coli.	cephalosporin;fluoroquinolone;glycylcycline;penam;phenicol;rifamycin;tetracycline;triclosan
FSL R8-2996	R4G11B01.assemble.racon1.fasta	ctg1	3416031	3419158	+	acrB	1-3132/3150	========/======	2022-06-06	99.27	85.48	card	U00096.3:484403-481253	Protein subunit of AcrA-AcrB-TolC multidrug efflux complex. AcrB functions as a herterotrimer which forms the inner membrane component and is primarily responsible for substrate recognition and energy transduction by acting as a drug/proton antiporter.	cephalosporin;fluoroquinolone;glycylcycline;penam;phenicol;rifamycin;tetracycline;triclosan
FSL R8-2996	R4G11B01.assemble.racon1.fasta	ctg1	3514315	3515470	+	Escherichia_coli_ampH	1-1158/1158	========/======	2022-02-02	99.83	80.48	card	AP012030.1:396711-395553	AmpH is a class C ampC-like beta-lactamase and penicillin-binding protein identified in Escherichia coli.	cephalosporin;penam
FSL R8-2996	R4G11B01.assemble.racon1.fasta	ctg1	3542962	3543426	-	golS	1-465/465	===============	0/0	100	99.36	card	AE006468.2:400860-401325	GolS is a regulator activated by the presence of golD and promotes the expression of the MdsABC efflux pump.	carbapenem;cephalosporin;cephamycin;monobactam;penam;penem;phenicol
FSL R8-2996	R4G11B01.assemble.racon1.fasta	ctg1	3546001	3547226	+	mdsA	1-1227/1227	========/======	2022-01-01	99.92	98.45	card	AE006468.2:398284-397057	MdsA is the membrane fusion protein of the multidrug and metal efflux complex MdsABC.	carbapenem;cephalosporin;cephamycin;monobactam;penam;penem;phenicol
FSL R8-2996	R4G11B01.assemble.racon1.fasta	ctg1	3547223	3550389	+	mdsB	1-3168/3168	========/======	2022-03-03	99.94	98.83	card	AE006468.2:397061-393893	MdsB is the inner membrane transporter of the multidrug and metal efflux complex MdsABC. mdsB corresponds to 1 locus in Pseudomonas aeruginosa PAO1 (gene name: mexQ) and 2 loci in Pseudomonas aeruginosa LESB58.	carbapenem;cephalosporin;cephamycin;monobactam;penam;penem;phenicol
FSL R8-2996	R4G11B01.assemble.racon1.fasta	ctg1	3550352	3551860	+	mdsC	1-1512/1512	========/======	2022-03-03	99.8	98.08	card	AE006468.2:393931-392419	MdsC is the outer membrane channel of the multidrug and metal efflux complex MdsABC.	carbapenem;cephalosporin;cephamycin;monobactam;penam;penem;phenicol
FSL R8-2996	R4G11B01.assemble.racon1.fasta	ctg1	4485433	4486799	+	cpxA	1-1367/1374	========/======	2022-02-02	99.42	85.16	card	BA000007.3:4905062-4903688	CpxA is a membrane-localized sensor kinase that is activated by envelope stress. It starts a kinase cascade that activates CpxR which promotes efflux complex expression.	aminocoumarin;aminoglycoside
FSL S5-0439	R4G11B02.assemble.racon1.fasta	ctg1	74341	75706	-	cpxA	1-1367/1374	========/======	2022-01-01	99.42	85	card	BA000007.3:4905062-4903688	CpxA is a membrane-localized sensor kinase that is activated by envelope stress. It starts a kinase cascade that activates CpxR which promotes efflux complex expression.	aminocoumarin;aminoglycoside
FSL S5-0439	R4G11B02.assemble.racon1.fasta	ctg1	398189	399006	+	bacA	1-818/822	========/======	2022-02-02	99.39	85.71	card	U00096.3:3204131-3203309	The bacA gene product (BacA) recycles undecaprenyl pyrophosphate during cell wall biosynthesis which confers resistance to bacitracin.	peptide
FSL S5-0439	R4G11B02.assemble.racon1.fasta	ctg1	419527	420982	-	tolC	1-1466/1488	========/======	2022-03-10	97.85	81.65	card	FJ768952:0-1488	TolC is a protein subunit of many multidrug efflux complexes in Gram negative bacteria. It is an outer membrane efflux protein and is constitutively open. Regulation of efflux activity is often at its periplasmic entrance by other components of the efflux complex.	aminocoumarin;aminoglycoside;carbapenem;cephalosporin;cephamycin;fluoroquinolone;glycylcycline;macrolide;penam;penem;peptide;phenicol;rifamycin;tetracycline;triclosan
FSL S5-0439	R4G11B02.assemble.racon1.fasta	ctg1	807066	808601	-	emrB	1-1539/1539	========/======	2022-03-03	99.81	84.41	card	U00096:2812615-2814154	emrB is a translocase in the emrB -TolC efflux protein in E. coli. It recognizes substrates including carbonyl cyanide m-chlorophenylhydrazone (CCCP) nalidixic acid and thioloactomycin.	fluoroquinolone
FSL S5-0439	R4G11B02.assemble.racon1.fasta	ctg1	808618	809790	-	emrA	1-1173/1173	========/======	2022-02-02	99.91	82.45	card	AP009048:2810082-2811255	EmrA is a membrane fusion protein providing an efflux pathway with EmrB and TolC between the inner and outer membranes of E. coli a Gram-negative bacterium.	fluoroquinolone
FSL S5-0439	R4G11B02.assemble.racon1.fasta	ctg1	809917	810447	-	emrR	1-531/531	===============	0/0	100	85.5	card	U00096.3:2810769-2811300	EmrR is a negative regulator for the EmrAB-TolC multidrug efflux pump in E. coli. Mutations lead to EmrAB-TolC overexpression.	fluoroquinolone
FSL S5-0439	R4G11B02.assemble.racon1.fasta	ctg1	1094637	1097748	-	acrD	1-3114/3114	========/======	2022-04-04	99.9	81.8	card	AP009048.1:2586250-2589364	AcrD is an aminoglycoside efflux pump expressed in E. coli. Its expression can be induced by indole and is regulated by baeRS and cpxAR.	aminoglycoside
FSL S5-0439	R4G11B02.assemble.racon1.fasta	ctg1	1333196	1334838	+	yojI	1-1644/1644	========/======	2022-08-11	99.64	80.35	card	U00096.3:2308615-2306971	YojI mediates resistance to the peptide antibiotic microcin J25 when it is expressed from a multicopy vector. YojI is capable of pumping out microcin molecules. The outer membrane protein TolC in addition to YojI is required for export of microcin J25 out of the cell. Microcin J25 is thus the first known substrate for YojI.	peptide
FSL S5-0439	R4G11B02.assemble.racon1.fasta	ctg1	1459407	1460128	-	baeR	1-722/723	===============	0/0	99.86	81.16	card	AP009048.1:2166412-2167135	BaeR is a response regulator that promotes the expression of MdtABC and AcrD efflux complexes.	aminocoumarin;aminoglycoside
FSL S5-0439	R4G11B02.assemble.racon1.fasta	ctg1	1462961	1466008	-	mdtC	7-3054/3078	===============	0/0	99.03	81.56	card	U00096:2158385-2161463	MdtC is a transporter that forms a heteromultimer complex with MdtB to form a multidrug transporter. MdtBC is part of the MdtABC-TolC efflux complex. In the absence of MdtB MdtC can form a homomultimer complex that results in a functioning efflux complex with a narrower drug specificity. mdtC corresponds to 3 loci in Pseudomonas aeruginosa PAO1 (gene name: muxC/muxB) and 3 loci in Pseudomonas aer…	aminocoumarin
FSL S5-0439	R4G11B02.assemble.racon1.fasta	ctg1	1466016	1469137	-	mdtB	1-3122/3123	===============	0/0	99.97	81.36	card	U00096:2155262-2158385	MdtB is a transporter that forms a heteromultimer complex with MdtC to form a multidrug transporter. MdtBC is part of the MdtABC-TolC efflux complex.	aminocoumarin
FSL S5-0439	R4G11B02.assemble.racon1.fasta	ctg1	1589963	1591385	+	mdtK	1-1425/1425	========/======	2022-02-02	99.86	98.67	card	CP014358.1:2162750-2161325	A multidrug and toxic compound extrusions (MATE) transporter conferring resistance to norfloxacin doxorubicin and acriflavine.	fluoroquinolone
FSL S5-0439	R4G11B02.assemble.racon1.fasta	ctg1	2053843	2054192	-	marA	1-350/384	==============.	0/0	91.15	89.43	card	AP009048.1:1621287-1621671	In the presence of antibiotic stress E. coli overexpresses the global activator protein MarA which besides inducing MDR efflux pump AcrAB also down- regulates synthesis of the porin OmpF.	carbapenem;cephalosporin;cephamycin;fluoroquinolone;glycylcycline;monobactam;penam;penem;phenicol;rifamycin;tetracycline;triclosan
FSL S5-0439	R4G11B02.assemble.racon1.fasta	ctg1	2153173	2153610	+	AAC(6')-Iy	1-438/438	===============	0/0	100	99.09	card	AF144880:3541-3979	AAC(6')-Iy is a chromosomal-encoded aminoglycoside acetyltransferase in S. enteritidis and S. enterica. Regulatory mutation required to increase expression of this chromosomally-encoded gene for resistance. In the specific system aminoglycoside resistance was due to a transcriptional fusion secondary to a chromosomal deletion in which the downstream aac(6')-Iy gene was placed under the control of…	aminoglycoside
FSL S5-0439	R4G11B02.assemble.racon1.fasta	ctg1	2292893	2293305	+	H-NS	1-414/414	========/======	2022-01-01	99.76	88.65	card	BA000007.3:1738104-1737690	H-NS is a histone-like protein involved in global gene regulation in Gram-negative bacteria. It is a repressor of the membrane fusion protein genes acrE mdtE and emrK as well as nearby genes of many RND-type multidrug exporters.	cephalosporin;cephamycin;fluoroquinolone;macrolide;penam;tetracycline
FSL S5-0439	R4G11B02.assemble.racon1.fasta	ctg1	2535215	2535937	-	sdiA	1-723/723	===============	0/0	100	99.03	card	AE006468.2:2040377-2039654	SdiA is a cell division regulator that is also a positive regulator of AcrAB only when it's expressed from a plasmid. When the sdiA gene is on the chromosome it has no effect on expression of acrAB	cephalosporin;fluoroquinolone;glycylcycline;penam;phenicol;rifamycin;tetracycline;triclosan
FSL S5-0439	R4G11B02.assemble.racon1.fasta	ctg1	2761546	2763294	-	msbA	1-1749/1749	===============	0/0	100	85.08	card	U00096.3:966620-968369	MsbA is a multidrug resistance transporter homolog from E. coli and belongs to a superfamily of transporters that contain an adenosine triphosphate (ATP) binding cassette (ABC) which is also called a nucleotide-binding domain (NBD). MsbA is a member of the MDR-ABC transporter group by sequence homology. MsbA transports lipid A a major component of the bacterial outer cell membrane and is the only…	nitroimidazole
FSL S5-0439	R4G11B02.assemble.racon1.fasta	ctg1	3009216	3009888	+	kdpE	1-673/678	========/======	2022-02-02	99.12	81.6	card	U00096.3:721733-721055	kdpE is a transcriptional activator that is part of the two-component system KdpD/KdpE that is studied for its regulatory role in potassium transport and has been identified as an adaptive regulator involved in the virulence and intracellular survival of pathogenic bacteria. kdpE regulates a range of virulence loci through direct promoter binding.	aminoglycoside
FSL S5-0439	R4G11B02.assemble.racon1.fasta	ctg1	3276551	3277744	+	Escherichia_coli_acrA	1-1194/1194	===============	0/0	100	83.42	card	U00096.3:485619-484425	AcrA is a subunit of the AcrAB-TolC multidrug efflux system that in E. coli.	cephalosporin;fluoroquinolone;glycylcycline;penam;phenicol;rifamycin;tetracycline;triclosan
FSL S5-0439	R4G11B02.assemble.racon1.fasta	ctg1	3277767	3280894	+	acrB	1-3132/3150	========/======	2022-06-06	99.27	85.51	card	U00096.3:484403-481253	Protein subunit of AcrA-AcrB-TolC multidrug efflux complex. AcrB functions as a herterotrimer which forms the inner membrane component and is primarily responsible for substrate recognition and energy transduction by acting as a drug/proton antiporter.	cephalosporin;fluoroquinolone;glycylcycline;penam;phenicol;rifamycin;tetracycline;triclosan
FSL S5-0439	R4G11B02.assemble.racon1.fasta	ctg1	3380065	3381221	+	Escherichia_coli_ampH	1-1158/1158	========/======	2022-01-01	99.91	80.48	card	AP012030.1:396711-395553	AmpH is a class C ampC-like beta-lactamase and penicillin-binding protein identified in Escherichia coli.	cephalosporin;penam
FSL S5-0439	R4G11B02.assemble.racon1.fasta	ctg1	3408641	3409105	-	golS	1-465/465	===============	0/0	100	99.14	card	AE006468.2:400860-401325	GolS is a regulator activated by the presence of golD and promotes the expression of the MdsABC efflux pump.	carbapenem;cephalosporin;cephamycin;monobactam;penam;penem;phenicol
FSL S5-0439	R4G11B02.assemble.racon1.fasta	ctg1	3411680	3412905	+	mdsA	1-1227/1227	========/======	2022-01-01	99.92	98.7	card	AE006468.2:398284-397057	MdsA is the membrane fusion protein of the multidrug and metal efflux complex MdsABC.	carbapenem;cephalosporin;cephamycin;monobactam;penam;penem;phenicol
FSL S5-0439	R4G11B02.assemble.racon1.fasta	ctg1	3412902	3416067	+	mdsB	1-3168/3168	========/======	2022-02-02	99.94	99.18	card	AE006468.2:397061-393893	MdsB is the inner membrane transporter of the multidrug and metal efflux complex MdsABC. mdsB corresponds to 1 locus in Pseudomonas aeruginosa PAO1 (gene name: mexQ) and 2 loci in Pseudomonas aeruginosa LESB58.	carbapenem;cephalosporin;cephamycin;monobactam;penam;penem;phenicol
FSL S5-0439	R4G11B02.assemble.racon1.fasta	ctg1	3416030	3417540	+	mdsC	1-1512/1512	========/======	2022-01-01	99.93	98.08	card	AE006468.2:393931-392419	MdsC is the outer membrane channel of the multidrug and metal efflux complex MdsABC.	carbapenem;cephalosporin;cephamycin;monobactam;penam;penem;phenicol
FSL S5-0439	R4G11B02.assemble.racon1.fasta	ctg1	4274724	4275355	+	CRP	1-633/633	========/======	2022-01-01	99.84	87.84	card	AP009048.1:4154296-4153663	CRP is a global regulator that represses MdtEF multidrug efflux pump expression.	fluoroquinolone;macrolide;penam
FSL R8-4726	R4G11B03.assemble.racon1.fasta	ctg1	385160	385583	-	FosA7	1-423/423	========/======	2022-01-01	100	98.11	card	LAPJ01000014.1:36822-37245	fosA7 is an enzyme that confers resistance to fosfomycin in Escherichia coli by breaking the epoxide ring of the molecule.	fosfomycin
FSL R8-4726	R4G11B03.assemble.racon1.fasta	ctg1	840425	841790	+	cpxA	1-1367/1374	========/======	2022-01-01	99.42	85.08	card	BA000007.3:4905062-4903688	CpxA is a membrane-localized sensor kinase that is activated by envelope stress. It starts a kinase cascade that activates CpxR which promotes efflux complex expression.	aminocoumarin;aminoglycoside
FSL R8-4726	R4G11B03.assemble.racon1.fasta	ctg1	1466951	1467582	-	CRP	1-633/633	========/======	2022-01-01	99.84	87.68	card	AP009048.1:4154296-4153663	CRP is a global regulator that represses MdtEF multidrug efflux pump expression.	fluoroquinolone;macrolide;penam
FSL R8-4726	R4G11B03.assemble.racon1.fasta	ctg1	1704405	1705221	+	bacA	1-818/822	========/======	2022-03-03	99.27	85.47	card	U00096.3:3204131-3203309	The bacA gene product (BacA) recycles undecaprenyl pyrophosphate during cell wall biosynthesis which confers resistance to bacitracin.	peptide
FSL R8-4726	R4G11B03.assemble.racon1.fasta	ctg1	1725741	1727197	-	tolC	1-1466/1488	========/======	2022-02-09	97.92	81.86	card	FJ768952:0-1488	TolC is a protein subunit of many multidrug efflux complexes in Gram negative bacteria. It is an outer membrane efflux protein and is constitutively open. Regulation of efflux activity is often at its periplasmic entrance by other components of the efflux complex.	aminocoumarin;aminoglycoside;carbapenem;cephalosporin;cephamycin;fluoroquinolone;glycylcycline;macrolide;penam;penem;peptide;phenicol;rifamycin;tetracycline;triclosan
FSL R8-4726	R4G11B03.assemble.racon1.fasta	ctg1	2102554	2104090	-	emrB	1-1539/1539	========/======	2022-02-02	99.87	84.47	card	U00096:2812615-2814154	emrB is a translocase in the emrB -TolC efflux protein in E. coli. It recognizes substrates including carbonyl cyanide m-chlorophenylhydrazone (CCCP) nalidixic acid and thioloactomycin.	fluoroquinolone
FSL R8-4726	R4G11B03.assemble.racon1.fasta	ctg1	2104107	2105279	-	emrA	1-1173/1173	========/======	2022-04-06	99.74	82.23	card	AP009048:2810082-2811255	EmrA is a membrane fusion protein providing an efflux pathway with EmrB and TolC between the inner and outer membranes of E. coli a Gram-negative bacterium.	fluoroquinolone
FSL R8-4726	R4G11B03.assemble.racon1.fasta	ctg1	2105406	2105936	-	emrR	1-531/531	===============	0/0	100	85.31	card	U00096.3:2810769-2811300	EmrR is a negative regulator for the EmrAB-TolC multidrug efflux pump in E. coli. Mutations lead to EmrAB-TolC overexpression.	fluoroquinolone
FSL R8-4726	R4G11B03.assemble.racon1.fasta	ctg1	2392985	2396097	-	acrD	1-3114/3114	========/======	2022-03-03	99.94	82.02	card	AP009048.1:2586250-2589364	AcrD is an aminoglycoside efflux pump expressed in E. coli. Its expression can be induced by indole and is regulated by baeRS and cpxAR.	aminoglycoside
FSL R8-4726	R4G11B03.assemble.racon1.fasta	ctg1	2616619	2618261	+	yojI	1-1644/1644	========/======	2022-06-09	99.7	80.1	card	U00096.3:2308615-2306971	YojI mediates resistance to the peptide antibiotic microcin J25 when it is expressed from a multicopy vector. YojI is capable of pumping out microcin molecules. The outer membrane protein TolC in addition to YojI is required for export of microcin J25 out of the cell. Microcin J25 is thus the first known substrate for YojI.	peptide
FSL R8-4726	R4G11B03.assemble.racon1.fasta	ctg1	2747376	2748094	-	baeR	1-722/723	========/======	2022-03-03	99.45	81.44	card	AP009048.1:2166412-2167135	BaeR is a response regulator that promotes the expression of MdtABC and AcrD efflux complexes.	aminocoumarin;aminoglycoside
FSL R8-4726	R4G11B03.assemble.racon1.fasta	ctg1	2750926	2753973	-	mdtC	7-3054/3078	========/======	2022-02-02	98.99	81.34	card	U00096:2158385-2161463	MdtC is a transporter that forms a heteromultimer complex with MdtB to form a multidrug transporter. MdtBC is part of the MdtABC-TolC efflux complex. In the absence of MdtB MdtC can form a homomultimer complex that results in a functioning efflux complex with a narrower drug specificity. mdtC corresponds to 3 loci in Pseudomonas aeruginosa PAO1 (gene name: muxC/muxB) and 3 loci in Pseudomonas aer…	aminocoumarin
FSL R8-4726	R4G11B03.assemble.racon1.fasta	ctg1	2753981	2757100	-	mdtB	1-3122/3123	========/======	2022-02-02	99.9	81.2	card	U00096:2155262-2158385	MdtB is a transporter that forms a heteromultimer complex with MdtC to form a multidrug transporter. MdtBC is part of the MdtABC-TolC efflux complex.	aminocoumarin
FSL R8-4726	R4G11B03.assemble.racon1.fasta	ctg1	2872046	2873468	+	mdtK	1-1425/1425	========/======	2022-02-02	99.86	98.17	card	CP014358.1:2162750-2161325	A multidrug and toxic compound extrusions (MATE) transporter conferring resistance to norfloxacin doxorubicin and acriflavine.	fluoroquinolone
FSL R8-4726	R4G11B03.assemble.racon1.fasta	ctg1	2922316	2923038	+	sdiA	1-723/723	===============	0/0	100	99.17	card	AE006468.2:2040377-2039654	SdiA is a cell division regulator that is also a positive regulator of AcrAB only when it's expressed from a plasmid. When the sdiA gene is on the chromosome it has no effect on expression of acrAB	cephalosporin;fluoroquinolone;glycylcycline;penam;phenicol;rifamycin;tetracycline;triclosan
FSL R8-4726	R4G11B03.assemble.racon1.fasta	ctg1	3165361	3165774	-	H-NS	1-414/414	===============	0/0	100	89.13	card	BA000007.3:1738104-1737690	H-NS is a histone-like protein involved in global gene regulation in Gram-negative bacteria. It is a repressor of the membrane fusion protein genes acrE mdtE and emrK as well as nearby genes of many RND-type multidrug exporters.	cephalosporin;cephamycin;fluoroquinolone;macrolide;penam;tetracycline
FSL R8-4726	R4G11B03.assemble.racon1.fasta	ctg1	3314438	3314875	-	AAC(6')-Iy	1-438/438	===============	0/0	100	97.94	card	AF144880:3541-3979	AAC(6')-Iy is a chromosomal-encoded aminoglycoside acetyltransferase in S. enteritidis and S. enterica. Regulatory mutation required to increase expression of this chromosomally-encoded gene for resistance. In the specific system aminoglycoside resistance was due to a transcriptional fusion secondary to a chromosomal deletion in which the downstream aac(6')-Iy gene was placed under the control of…	aminoglycoside
FSL R8-4726	R4G11B03.assemble.racon1.fasta	ctg1	3424534	3424882	+	marA	1-350/384	========/=====.	2022-01-01	90.89	88.57	card	AP009048.1:1621287-1621671	In the presence of antibiotic stress E. coli overexpresses the global activator protein MarA which besides inducing MDR efflux pump AcrAB also down- regulates synthesis of the porin OmpF.	carbapenem;cephalosporin;cephamycin;fluoroquinolone;glycylcycline;monobactam;penam;penem;phenicol;rifamycin;tetracycline;triclosan
FSL R8-4726	R4G11B03.assemble.racon1.fasta	ctg1	3911304	3913052	-	msbA	1-1749/1749	===============	0/0	100	84.68	card	U00096.3:966620-968369	MsbA is a multidrug resistance transporter homolog from E. coli and belongs to a superfamily of transporters that contain an adenosine triphosphate (ATP) binding cassette (ABC) which is also called a nucleotide-binding domain (NBD). MsbA is a member of the MDR-ABC transporter group by sequence homology. MsbA transports lipid A a major component of the bacterial outer cell membrane and is the only…	nitroimidazole
FSL R8-4726	R4G11B03.assemble.racon1.fasta	ctg1	4152743	4153420	+	kdpE	1-678/678	========/======	2022-02-02	99.85	81.59	card	U00096.3:721733-721055	kdpE is a transcriptional activator that is part of the two-component system KdpD/KdpE that is studied for its regulatory role in potassium transport and has been identified as an adaptive regulator involved in the virulence and intracellular survival of pathogenic bacteria. kdpE regulates a range of virulence loci through direct promoter binding.	aminoglycoside
FSL R8-4726	R4G11B03.assemble.racon1.fasta	ctg1	4272069	4272423	-	ramA	21-375/375	===============	0/0	94.67	80	card	JQ727668:0-375	RamA (resistance antibiotic multiple) is a positive regulator of AcrAB-TolC and leads to high level multidrug resistance in Klebsiella pneumoniae Salmonella enterica and Enterobacter aerugenes increasing the expression of both the mar operon as well as AcrAB. RamA also decreases OmpF expression.	carbapenem;cephalosporin;cephamycin;fluoroquinolone;glycylcycline;monobactam;penam;penem;phenicol;rifamycin;tetracycline;triclosan
FSL R8-4726	R4G11B03.assemble.racon1.fasta	ctg1	4370474	4371667	+	Escherichia_coli_acrA	1-1194/1194	===============	0/0	100	83.08	card	U00096.3:485619-484425	AcrA is a subunit of the AcrAB-TolC multidrug efflux system that in E. coli.	cephalosporin;fluoroquinolone;glycylcycline;penam;phenicol;rifamycin;tetracycline;triclosan
FSL R8-4726	R4G11B03.assemble.racon1.fasta	ctg1	4371690	4374817	+	acrB	1-3132/3150	========/======	2022-06-06	99.27	85.48	card	U00096.3:484403-481253	Protein subunit of AcrA-AcrB-TolC multidrug efflux complex. AcrB functions as a herterotrimer which forms the inner membrane component and is primarily responsible for substrate recognition and energy transduction by acting as a drug/proton antiporter.	cephalosporin;fluoroquinolone;glycylcycline;penam;phenicol;rifamycin;tetracycline;triclosan
FSL R8-4726	R4G11B03.assemble.racon1.fasta	ctg1	4467754	4468910	+	Escherichia_coli_ampH	1-1158/1158	========/======	2022-01-01	99.91	80.31	card	AP012030.1:396711-395553	AmpH is a class C ampC-like beta-lactamase and penicillin-binding protein identified in Escherichia coli.	cephalosporin;penam
FSL R8-4726	R4G11B03.assemble.racon1.fasta	ctg1	4496392	4496855	-	golS	1-465/465	========/======	2022-01-01	99.78	99.57	card	AE006468.2:400860-401325	GolS is a regulator activated by the presence of golD and promotes the expression of the MdsABC efflux pump.	carbapenem;cephalosporin;cephamycin;monobactam;penam;penem;phenicol
FSL R8-4726	R4G11B03.assemble.racon1.fasta	ctg1	4499429	4500654	+	mdsA	1-1227/1227	========/======	2022-01-01	99.92	99.1	card	AE006468.2:398284-397057	MdsA is the membrane fusion protein of the multidrug and metal efflux complex MdsABC.	carbapenem;cephalosporin;cephamycin;monobactam;penam;penem;phenicol
FSL R8-4726	R4G11B03.assemble.racon1.fasta	ctg1	4500651	4503817	+	mdsB	1-3168/3168	========/======	2022-01-01	99.97	99.18	card	AE006468.2:397061-393893	MdsB is the inner membrane transporter of the multidrug and metal efflux complex MdsABC. mdsB corresponds to 1 locus in Pseudomonas aeruginosa PAO1 (gene name: mexQ) and 2 loci in Pseudomonas aeruginosa LESB58.	carbapenem;cephalosporin;cephamycin;monobactam;penam;penem;phenicol
FSL R8-4726	R4G11B03.assemble.racon1.fasta	ctg1	4503780	4505270	+	mdsC	1-1493/1512	========/======	2022-01-02	98.61	97.86	card	AE006468.2:393931-392419	MdsC is the outer membrane channel of the multidrug and metal efflux complex MdsABC.	carbapenem;cephalosporin;cephamycin;monobactam;penam;penem;phenicol
FSL R8-0451	R4G11B05.assemble.racon1.fasta	ctg1	262581	263946	-	cpxA	1-1367/1374	========/======	2022-01-01	99.42	85.15	card	BA000007.3:4905062-4903688	CpxA is a membrane-localized sensor kinase that is activated by envelope stress. It starts a kinase cascade that activates CpxR which promotes efflux complex expression.	aminocoumarin;aminoglycoside
FSL R8-0451	R4G11B05.assemble.racon1.fasta	ctg1	1211937	1213447	-	mdsC	1-1512/1512	========/======	2022-01-01	99.93	98.55	card	AE006468.2:393931-392419	MdsC is the outer membrane channel of the multidrug and metal efflux complex MdsABC.	carbapenem;cephalosporin;cephamycin;monobactam;penam;penem;phenicol
FSL R8-0451	R4G11B05.assemble.racon1.fasta	ctg1	1213410	1216578	-	mdsB	1-3168/3168	========/======	2022-02-03	99.97	98.93	card	AE006468.2:397061-393893	MdsB is the inner membrane transporter of the multidrug and metal efflux complex MdsABC. mdsB corresponds to 1 locus in Pseudomonas aeruginosa PAO1 (gene name: mexQ) and 2 loci in Pseudomonas aeruginosa LESB58.	carbapenem;cephalosporin;cephamycin;monobactam;penam;penem;phenicol
FSL R8-0451	R4G11B05.assemble.racon1.fasta	ctg1	1216575	1217798	-	mdsA	1-1227/1227	========/======	2022-03-03	99.76	98.86	card	AE006468.2:398284-397057	MdsA is the membrane fusion protein of the multidrug and metal efflux complex MdsABC.	carbapenem;cephalosporin;cephamycin;monobactam;penam;penem;phenicol
FSL R8-0451	R4G11B05.assemble.racon1.fasta	ctg1	1220374	1220838	+	golS	1-465/465	===============	0/0	100	99.14	card	AE006468.2:400860-401325	GolS is a regulator activated by the presence of golD and promotes the expression of the MdsABC efflux pump.	carbapenem;cephalosporin;cephamycin;monobactam;penam;penem;phenicol
FSL R8-0451	R4G11B05.assemble.racon1.fasta	ctg1	1248324	1249480	-	Escherichia_coli_ampH	1-1158/1158	========/======	2022-01-01	99.91	80.22	card	AP012030.1:396711-395553	AmpH is a class C ampC-like beta-lactamase and penicillin-binding protein identified in Escherichia coli.	cephalosporin;penam
FSL R8-0451	R4G11B05.assemble.racon1.fasta	ctg1	1345245	1348373	-	acrB	1-3132/3150	========/======	2022-05-05	99.3	85.54	card	U00096.3:484403-481253	Protein subunit of AcrA-AcrB-TolC multidrug efflux complex. AcrB functions as a herterotrimer which forms the inner membrane component and is primarily responsible for substrate recognition and energy transduction by acting as a drug/proton antiporter.	cephalosporin;fluoroquinolone;glycylcycline;penam;phenicol;rifamycin;tetracycline;triclosan
FSL R8-0451	R4G11B05.assemble.racon1.fasta	ctg1	1348396	1349589	-	Escherichia_coli_acrA	1-1194/1194	===============	0/0	100	83	card	U00096.3:485619-484425	AcrA is a subunit of the AcrAB-TolC multidrug efflux system that in E. coli.	cephalosporin;fluoroquinolone;glycylcycline;penam;phenicol;rifamycin;tetracycline;triclosan
FSL R8-0451	R4G11B05.assemble.racon1.fasta	ctg1	1426456	1426810	+	ramA	21-375/375	===============	0/0	94.67	80	card	JQ727668:0-375	RamA (resistance antibiotic multiple) is a positive regulator of AcrAB-TolC and leads to high level multidrug resistance in Klebsiella pneumoniae Salmonella enterica and Enterobacter aerugenes increasing the expression of both the mar operon as well as AcrAB. RamA also decreases OmpF expression.	carbapenem;cephalosporin;cephamycin;fluoroquinolone;glycylcycline;monobactam;penam;penem;phenicol;rifamycin;tetracycline;triclosan
FSL R8-0451	R4G11B05.assemble.racon1.fasta	ctg1	1544598	1545270	-	kdpE	1-673/678	========/======	2022-02-02	99.12	81.75	card	U00096.3:721733-721055	kdpE is a transcriptional activator that is part of the two-component system KdpD/KdpE that is studied for its regulatory role in potassium transport and has been identified as an adaptive regulator involved in the virulence and intracellular survival of pathogenic bacteria. kdpE regulates a range of virulence loci through direct promoter binding.	aminoglycoside
FSL R8-0451	R4G11B05.assemble.racon1.fasta	ctg1	1771519	1773267	+	msbA	1-1749/1749	===============	0/0	100	84.39	card	U00096.3:966620-968369	MsbA is a multidrug resistance transporter homolog from E. coli and belongs to a superfamily of transporters that contain an adenosine triphosphate (ATP) binding cassette (ABC) which is also called a nucleotide-binding domain (NBD). MsbA is a member of the MDR-ABC transporter group by sequence homology. MsbA transports lipid A a major component of the bacterial outer cell membrane and is the only…	nitroimidazole
FSL R8-0451	R4G11B05.assemble.racon1.fasta	ctg1	2282807	2283156	-	marA	1-350/384	==============.	0/0	91.15	89.14	card	AP009048.1:1621287-1621671	In the presence of antibiotic stress E. coli overexpresses the global activator protein MarA which besides inducing MDR efflux pump AcrAB also down- regulates synthesis of the porin OmpF.	carbapenem;cephalosporin;cephamycin;fluoroquinolone;glycylcycline;monobactam;penam;penem;phenicol;rifamycin;tetracycline;triclosan
FSL R8-0451	R4G11B05.assemble.racon1.fasta	ctg1	2433630	2434067	+	AAC(6')-Iy	1-438/438	===============	0/0	100	98.4	card	AF144880:3541-3979	AAC(6')-Iy is a chromosomal-encoded aminoglycoside acetyltransferase in S. enteritidis and S. enterica. Regulatory mutation required to increase expression of this chromosomally-encoded gene for resistance. In the specific system aminoglycoside resistance was due to a transcriptional fusion secondary to a chromosomal deletion in which the downstream aac(6')-Iy gene was placed under the control of…	aminoglycoside
FSL R8-0451	R4G11B05.assemble.racon1.fasta	ctg1	2580073	2580486	+	H-NS	1-414/414	===============	0/0	100	89.13	card	BA000007.3:1738104-1737690	H-NS is a histone-like protein involved in global gene regulation in Gram-negative bacteria. It is a repressor of the membrane fusion protein genes acrE mdtE and emrK as well as nearby genes of many RND-type multidrug exporters.	cephalosporin;cephamycin;fluoroquinolone;macrolide;penam;tetracycline
FSL R8-0451	R4G11B05.assemble.racon1.fasta	ctg1	2821530	2822252	-	sdiA	1-723/723	===============	0/0	100	98.62	card	AE006468.2:2040377-2039654	SdiA is a cell division regulator that is also a positive regulator of AcrAB only when it's expressed from a plasmid. When the sdiA gene is on the chromosome it has no effect on expression of acrAB	cephalosporin;fluoroquinolone;glycylcycline;penam;phenicol;rifamycin;tetracycline;triclosan
FSL R8-0451	R4G11B05.assemble.racon1.fasta	ctg1	2868709	2870131	-	mdtK	1-1425/1425	========/======	2022-02-02	99.86	98.67	card	CP014358.1:2162750-2161325	A multidrug and toxic compound extrusions (MATE) transporter conferring resistance to norfloxacin doxorubicin and acriflavine.	fluoroquinolone
FSL R8-0451	R4G11B05.assemble.racon1.fasta	ctg1	2983052	2986173	+	mdtB	1-3122/3123	===============	0/0	99.97	81.2	card	U00096:2155262-2158385	MdtB is a transporter that forms a heteromultimer complex with MdtC to form a multidrug transporter. MdtBC is part of the MdtABC-TolC efflux complex.	aminocoumarin
FSL R8-0451	R4G11B05.assemble.racon1.fasta	ctg1	2986181	2989227	+	mdtC	7-3054/3078	========/======	2022-01-01	98.99	81.43	card	U00096:2158385-2161463	MdtC is a transporter that forms a heteromultimer complex with MdtB to form a multidrug transporter. MdtBC is part of the MdtABC-TolC efflux complex. In the absence of MdtB MdtC can form a homomultimer complex that results in a functioning efflux complex with a narrower drug specificity. mdtC corresponds to 3 loci in Pseudomonas aeruginosa PAO1 (gene name: muxC/muxB) and 3 loci in Pseudomonas aer…	aminocoumarin
FSL R8-0451	R4G11B05.assemble.racon1.fasta	ctg1	2992058	2992777	+	baeR	1-722/723	========/======	2022-02-02	99.59	81.44	card	AP009048.1:2166412-2167135	BaeR is a response regulator that promotes the expression of MdtABC and AcrD efflux complexes.	aminocoumarin;aminoglycoside
FSL R8-0451	R4G11B05.assemble.racon1.fasta	ctg1	3112317	3113961	-	yojI	1-1644/1644	========/======	2022-09-13	99.64	80.07	card	U00096.3:2308615-2306971	YojI mediates resistance to the peptide antibiotic microcin J25 when it is expressed from a multicopy vector. YojI is capable of pumping out microcin molecules. The outer membrane protein TolC in addition to YojI is required for export of microcin J25 out of the cell. Microcin J25 is thus the first known substrate for YojI.	peptide
FSL R8-0451	R4G11B05.assemble.racon1.fasta	ctg1	3345372	3348483	+	acrD	1-3114/3114	========/======	2022-04-04	99.9	81.99	card	AP009048.1:2586250-2589364	AcrD is an aminoglycoside efflux pump expressed in E. coli. Its expression can be induced by indole and is regulated by baeRS and cpxAR.	aminoglycoside
FSL R8-0451	R4G11B05.assemble.racon1.fasta	ctg1	3598128	3598658	+	emrR	1-531/531	===============	0/0	100	85.69	card	U00096.3:2810769-2811300	EmrR is a negative regulator for the EmrAB-TolC multidrug efflux pump in E. coli. Mutations lead to EmrAB-TolC overexpression.	fluoroquinolone
FSL R8-0451	R4G11B05.assemble.racon1.fasta	ctg1	3598785	3599956	+	emrA	1-1173/1173	========/======	2022-03-03	99.83	82.54	card	AP009048:2810082-2811255	EmrA is a membrane fusion protein providing an efflux pathway with EmrB and TolC between the inner and outer membranes of E. coli a Gram-negative bacterium.	fluoroquinolone
FSL R8-0451	R4G11B05.assemble.racon1.fasta	ctg1	3599973	3601509	+	emrB	1-1539/1539	========/======	2022-02-02	99.87	84.28	card	U00096:2812615-2814154	emrB is a translocase in the emrB -TolC efflux protein in E. coli. It recognizes substrates including carbonyl cyanide m-chlorophenylhydrazone (CCCP) nalidixic acid and thioloactomycin.	fluoroquinolone
FSL R8-0451	R4G11B05.assemble.racon1.fasta	ctg1	3977008	3978465	+	tolC	1-1466/1488	========/======	2022-03-10	97.92	81.66	card	FJ768952:0-1488	TolC is a protein subunit of many multidrug efflux complexes in Gram negative bacteria. It is an outer membrane efflux protein and is constitutively open. Regulation of efflux activity is often at its periplasmic entrance by other components of the efflux complex.	aminocoumarin;aminoglycoside;carbapenem;cephalosporin;cephamycin;fluoroquinolone;glycylcycline;macrolide;penam;penem;peptide;phenicol;rifamycin;tetracycline;triclosan
FSL R8-0451	R4G11B05.assemble.racon1.fasta	ctg1	3998962	3999779	-	bacA	1-818/822	========/======	2022-02-02	99.39	85.84	card	U00096.3:3204131-3203309	The bacA gene product (BacA) recycles undecaprenyl pyrophosphate during cell wall biosynthesis which confers resistance to bacitracin.	peptide
FSL R8-0451	R4G11B05.assemble.racon1.fasta	ctg1	4270438	4271069	+	CRP	1-633/633	========/======	2022-01-01	99.84	87.52	card	AP009048.1:4154296-4153663	CRP is a global regulator that represses MdtEF multidrug efflux pump expression.	fluoroquinolone;macrolide;penam
FSL R6-0540	R5G1B01.assemble.racon1.fasta	ctg1	192291	193656	-	cpxA	1-1367/1374	========/======	2022-01-01	99.42	85.15	card	BA000007.3:4905062-4903688	CpxA is a membrane-localized sensor kinase that is activated by envelope stress. It starts a kinase cascade that activates CpxR which promotes efflux complex expression.	aminocoumarin;aminoglycoside
FSL R6-0540	R5G1B01.assemble.racon1.fasta	ctg1	1267014	1270124	-	acrD	1-3114/3114	========/======	2022-05-05	99.87	81.8	card	AP009048.1:2586250-2589364	AcrD is an aminoglycoside efflux pump expressed in E. coli. Its expression can be induced by indole and is regulated by baeRS and cpxAR.	aminoglycoside
FSL R6-0540	R5G1B01.assemble.racon1.fasta	ctg1	1639479	1640198	-	baeR	1-722/723	========/======	2022-02-02	99.59	81.44	card	AP009048.1:2166412-2167135	BaeR is a response regulator that promotes the expression of MdtABC and AcrD efflux complexes.	aminocoumarin;aminoglycoside
FSL R6-0540	R5G1B01.assemble.racon1.fasta	ctg1	1643030	1646075	-	mdtC	7-3054/3078	========/======	2022-02-02	98.96	81.4	card	U00096:2158385-2161463	MdtC is a transporter that forms a heteromultimer complex with MdtB to form a multidrug transporter. MdtBC is part of the MdtABC-TolC efflux complex. In the absence of MdtB MdtC can form a homomultimer complex that results in a functioning efflux complex with a narrower drug specificity. mdtC corresponds to 3 loci in Pseudomonas aeruginosa PAO1 (gene name: muxC/muxB) and 3 loci in Pseudomonas aer…	aminocoumarin
FSL R6-0540	R5G1B01.assemble.racon1.fasta	ctg1	1646083	1649203	-	mdtB	1-3122/3123	========/======	2022-01-01	99.94	80.97	card	U00096:2155262-2158385	MdtB is a transporter that forms a heteromultimer complex with MdtC to form a multidrug transporter. MdtBC is part of the MdtABC-TolC efflux complex.	aminocoumarin
FSL R6-0540	R5G1B01.assemble.racon1.fasta	ctg1	1770027	1771450	+	mdtK	1-1425/1425	========/======	2022-01-01	99.93	98.6	card	CP014358.1:2162750-2161325	A multidrug and toxic compound extrusions (MATE) transporter conferring resistance to norfloxacin doxorubicin and acriflavine.	fluoroquinolone
FSL R6-0540	R5G1B01.assemble.racon1.fasta	ctg1	1840361	1841083	+	sdiA	1-723/723	===============	0/0	100	98.75	card	AE006468.2:2040377-2039654	SdiA is a cell division regulator that is also a positive regulator of AcrAB only when it's expressed from a plasmid. When the sdiA gene is on the chromosome it has no effect on expression of acrAB	cephalosporin;fluoroquinolone;glycylcycline;penam;phenicol;rifamycin;tetracycline;triclosan
FSL R6-0540	R5G1B01.assemble.racon1.fasta	ctg1	2303812	2304161	-	marA	1-350/384	==============.	0/0	91.15	89.14	card	AP009048.1:1621287-1621671	In the presence of antibiotic stress E. coli overexpresses the global activator protein MarA which besides inducing MDR efflux pump AcrAB also down- regulates synthesis of the porin OmpF.	carbapenem;cephalosporin;cephamycin;fluoroquinolone;glycylcycline;monobactam;penam;penem;phenicol;rifamycin;tetracycline;triclosan
FSL R6-0540	R5G1B01.assemble.racon1.fasta	ctg1	2400170	2400607	+	AAC(6')-Iy	1-438/438	===============	0/0	100	97.72	card	AF144880:3541-3979	AAC(6')-Iy is a chromosomal-encoded aminoglycoside acetyltransferase in S. enteritidis and S. enterica. Regulatory mutation required to increase expression of this chromosomally-encoded gene for resistance. In the specific system aminoglycoside resistance was due to a transcriptional fusion secondary to a chromosomal deletion in which the downstream aac(6')-Iy gene was placed under the control of…	aminoglycoside
FSL R6-0540	R5G1B01.assemble.racon1.fasta	ctg1	2539909	2540322	+	H-NS	1-414/414	===============	0/0	100	88.89	card	BA000007.3:1738104-1737690	H-NS is a histone-like protein involved in global gene regulation in Gram-negative bacteria. It is a repressor of the membrane fusion protein genes acrE mdtE and emrK as well as nearby genes of many RND-type multidrug exporters.	cephalosporin;cephamycin;fluoroquinolone;macrolide;penam;tetracycline
FSL R6-0540	R5G1B01.assemble.racon1.fasta	ctg1	2815007	2816755	-	msbA	1-1749/1749	===============	0/0	100	84.91	card	U00096.3:966620-968369	MsbA is a multidrug resistance transporter homolog from E. coli and belongs to a superfamily of transporters that contain an adenosine triphosphate (ATP) binding cassette (ABC) which is also called a nucleotide-binding domain (NBD). MsbA is a member of the MDR-ABC transporter group by sequence homology. MsbA transports lipid A a major component of the bacterial outer cell membrane and is the only…	nitroimidazole
FSL R6-0540	R5G1B01.assemble.racon1.fasta	ctg1	3054492	3055164	+	kdpE	1-673/678	========/======	2022-02-02	99.12	81.45	card	U00096.3:721733-721055	kdpE is a transcriptional activator that is part of the two-component system KdpD/KdpE that is studied for its regulatory role in potassium transport and has been identified as an adaptive regulator involved in the virulence and intracellular survival of pathogenic bacteria. kdpE regulates a range of virulence loci through direct promoter binding.	aminoglycoside
FSL R6-0540	R5G1B01.assemble.racon1.fasta	ctg1	3270718	3271911	+	Escherichia_coli_acrA	1-1194/1194	===============	0/0	100	83.17	card	U00096.3:485619-484425	AcrA is a subunit of the AcrAB-TolC multidrug efflux system that in E. coli.	cephalosporin;fluoroquinolone;glycylcycline;penam;phenicol;rifamycin;tetracycline;triclosan
FSL R6-0540	R5G1B01.assemble.racon1.fasta	ctg1	3271934	3275058	+	acrB	1-3132/3150	========/======	2022-08-09	99.17	85.22	card	U00096.3:484403-481253	Protein subunit of AcrA-AcrB-TolC multidrug efflux complex. AcrB functions as a herterotrimer which forms the inner membrane component and is primarily responsible for substrate recognition and energy transduction by acting as a drug/proton antiporter.	cephalosporin;fluoroquinolone;glycylcycline;penam;phenicol;rifamycin;tetracycline;triclosan
FSL R6-0540	R5G1B01.assemble.racon1.fasta	ctg1	3375548	3376704	+	Escherichia_coli_ampH	1-1158/1158	========/======	2022-01-01	99.91	80.05	card	AP012030.1:396711-395553	AmpH is a class C ampC-like beta-lactamase and penicillin-binding protein identified in Escherichia coli.	cephalosporin;penam
FSL R6-0540	R5G1B01.assemble.racon1.fasta	ctg1	3605968	3606498	+	emrR	1-531/531	===============	0/0	100	85.69	card	U00096.3:2810769-2811300	EmrR is a negative regulator for the EmrAB-TolC multidrug efflux pump in E. coli. Mutations lead to EmrAB-TolC overexpression.	fluoroquinolone
FSL R6-0540	R5G1B01.assemble.racon1.fasta	ctg1	3606625	3607796	+	emrA	1-1173/1173	========/======	2022-05-07	99.66	81.97	card	AP009048:2810082-2811255	EmrA is a membrane fusion protein providing an efflux pathway with EmrB and TolC between the inner and outer membranes of E. coli a Gram-negative bacterium.	fluoroquinolone
FSL R6-0540	R5G1B01.assemble.racon1.fasta	ctg1	3607813	3609349	+	emrB	1-1539/1539	========/======	2022-02-02	99.87	84.15	card	U00096:2812615-2814154	emrB is a translocase in the emrB -TolC efflux protein in E. coli. It recognizes substrates including carbonyl cyanide m-chlorophenylhydrazone (CCCP) nalidixic acid and thioloactomycin.	fluoroquinolone
FSL R6-0540	R5G1B01.assemble.racon1.fasta	ctg1	3997218	3998673	+	tolC	1-1466/1488	========/======	2022-03-10	97.85	81.51	card	FJ768952:0-1488	TolC is a protein subunit of many multidrug efflux complexes in Gram negative bacteria. It is an outer membrane efflux protein and is constitutively open. Regulation of efflux activity is often at its periplasmic entrance by other components of the efflux complex.	aminocoumarin;aminoglycoside;carbapenem;cephalosporin;cephamycin;fluoroquinolone;glycylcycline;macrolide;penam;penem;peptide;phenicol;rifamycin;tetracycline;triclosan
FSL R6-0540	R5G1B01.assemble.racon1.fasta	ctg1	4019202	4020019	-	bacA	1-818/822	========/======	2022-02-02	99.39	85.96	card	U00096.3:3204131-3203309	The bacA gene product (BacA) recycles undecaprenyl pyrophosphate during cell wall biosynthesis which confers resistance to bacitracin.	peptide
FSL R6-0540	R5G1B01.assemble.racon1.fasta	ctg1	4258033	4258664	+	CRP	1-633/633	========/======	2022-01-01	99.84	87.68	card	AP009048.1:4154296-4153663	CRP is a global regulator that represses MdtEF multidrug efflux pump expression.	fluoroquinolone;macrolide;penam
FSL R6-0540	R5G1B01.assemble.racon1.fasta	ctg1	4664542	4665355	+	sul2	1-816/816	========/======	2022-02-02	99.75	99.39	card	AY055428.1:21084-20268	Sul2 is a sulfonamide resistant dihydropteroate synthase of Gram-negative bacteria usually found on small plasmids.	sulfonamide
FSL R6-0540	R5G1B01.assemble.racon1.fasta	ctg1	4665416	4666217	+	APH(3'')-Ib	1-804/804	========/======	2022-01-02	99.75	99.38	card	AF313472:15593-16397	APH(3'')-Ib is an aminoglycoside phosphotransferase encoded by plasmids transposons integrative conjugative elements and chromosomes in Enterobacteriaceae and Pseudomonas spp.	aminoglycoside
FSL R6-0540	R5G1B01.assemble.racon1.fasta	ctg1	4666217	4667053	+	APH(6)-Id	1-837/837	===============	0/0	100	99.88	card	AF024602:3155-3992	APH(6)-Id is an aminoglycoside phosphotransferase encoded by plasmids integrative conjugative elements and chromosomal genomic islands in K. pneumoniae Salmonella spp. E. coli Shigella flexneri Providencia alcalifaciens Pseudomonas spp. V. cholerae Edwardsiella tarda Pasteurella multocida and Aeromonas bestiarum	aminoglycoside
FSL R6-0540	R5G1B01.assemble.racon1.fasta	ctg1	4668318	4669177	+	TEM-1	1-861/861	========/======	2022-01-01	99.88	99.77	card	AL513383:161910-162771	TEM-1 is a broad-spectrum beta-lactamase found in many Gram-negative bacteria. Confers resistance to penicillins and first generation cephalosphorins.	cephalosporin;monobactam;penam;penem
FSL R6-0540	R5G1B01.assemble.racon1.fasta	ctg1	4670712	4671551	-	sul1	1-840/840	===============	0/0	100	100	card	JF969163:1053-1893	Sul1 is a sulfonamide resistant dihydropteroate synthase of Gram-negative bacteria. It is linked to other resistance genes of class 1 integrons.	sulfonamide
FSL R6-0540	R5G1B01.assemble.racon1.fasta	ctg1	4672122	4672593	-	dfrA7	1-474/474	========/======	2022-02-02	99.58	99.58	card	FJ854362:2338-2812	dfrA7 is an integron-encoded dihydrofolate reductase found in Escherichia coli	diaminopyrimidine
FSL R6-0540	R5G1B01.assemble.racon1.fasta	ctg1	4678611	4679269	-	catI	1-660/660	========/======	2022-01-01	99.85	99.7	card	V00622:243-903	catI is a chromosome and transposon-encoded variant of the cat gene found in Escherichia coli and Acinetobacter baumannii	phenicol
FSL R8-1295	R5G1B02.assemble.racon1.fasta	ctg1	92342	92872	+	emrR	1-531/531	===============	0/0	100	85.69	card	U00096.3:2810769-2811300	EmrR is a negative regulator for the EmrAB-TolC multidrug efflux pump in E. coli. Mutations lead to EmrAB-TolC overexpression.	fluoroquinolone
FSL R8-1295	R5G1B02.assemble.racon1.fasta	ctg1	92998	94170	+	emrA	1-1173/1173	========/======	2022-02-02	99.91	82.28	card	AP009048:2810082-2811255	EmrA is a membrane fusion protein providing an efflux pathway with EmrB and TolC between the inner and outer membranes of E. coli a Gram-negative bacterium.	fluoroquinolone
FSL R8-1295	R5G1B02.assemble.racon1.fasta	ctg1	94187	95721	+	emrB	1-1539/1539	========/======	2022-03-04	99.74	84.21	card	U00096:2812615-2814154	emrB is a translocase in the emrB -TolC efflux protein in E. coli. It recognizes substrates including carbonyl cyanide m-chlorophenylhydrazone (CCCP) nalidixic acid and thioloactomycin.	fluoroquinolone
FSL R8-1295	R5G1B02.assemble.racon1.fasta	ctg1	511037	512493	+	tolC	1-1466/1488	========/======	2022-04-11	97.85	81.59	card	FJ768952:0-1488	TolC is a protein subunit of many multidrug efflux complexes in Gram negative bacteria. It is an outer membrane efflux protein and is constitutively open. Regulation of efflux activity is often at its periplasmic entrance by other components of the efflux complex.	aminocoumarin;aminoglycoside;carbapenem;cephalosporin;cephamycin;fluoroquinolone;glycylcycline;macrolide;penam;penem;peptide;phenicol;rifamycin;tetracycline;triclosan
FSL R8-1295	R5G1B02.assemble.racon1.fasta	ctg1	533021	533838	-	bacA	1-818/822	========/======	2022-02-02	99.39	85.59	card	U00096.3:3204131-3203309	The bacA gene product (BacA) recycles undecaprenyl pyrophosphate during cell wall biosynthesis which confers resistance to bacitracin.	peptide
FSL R8-1295	R5G1B02.assemble.racon1.fasta	ctg1	772151	772782	+	CRP	1-633/633	========/======	2022-01-01	99.84	87.52	card	AP009048.1:4154296-4153663	CRP is a global regulator that represses MdtEF multidrug efflux pump expression.	fluoroquinolone;macrolide;penam
FSL R8-1295	R5G1B02.assemble.racon1.fasta	ctg1	1397554	1398918	-	cpxA	1-1367/1374	========/======	2022-02-02	99.34	85.15	card	BA000007.3:4905062-4903688	CpxA is a membrane-localized sensor kinase that is activated by envelope stress. It starts a kinase cascade that activates CpxR which promotes efflux complex expression.	aminocoumarin;aminoglycoside
FSL R8-1295	R5G1B02.assemble.racon1.fasta	ctg1	2355549	2357059	-	mdsC	1-1512/1512	========/======	2022-01-01	99.93	97.75	card	AE006468.2:393931-392419	MdsC is the outer membrane channel of the multidrug and metal efflux complex MdsABC.	carbapenem;cephalosporin;cephamycin;monobactam;penam;penem;phenicol
FSL R8-1295	R5G1B02.assemble.racon1.fasta	ctg1	2357022	2360191	-	mdsB	1-3168/3168	========/======	2022-06-08	99.91	98.77	card	AE006468.2:397061-393893	MdsB is the inner membrane transporter of the multidrug and metal efflux complex MdsABC. mdsB corresponds to 1 locus in Pseudomonas aeruginosa PAO1 (gene name: mexQ) and 2 loci in Pseudomonas aeruginosa LESB58.	carbapenem;cephalosporin;cephamycin;monobactam;penam;penem;phenicol
FSL R8-1295	R5G1B02.assemble.racon1.fasta	ctg1	2360188	2361414	-	mdsA	1-1227/1227	========/======	2022-02-02	99.92	98.21	card	AE006468.2:398284-397057	MdsA is the membrane fusion protein of the multidrug and metal efflux complex MdsABC.	carbapenem;cephalosporin;cephamycin;monobactam;penam;penem;phenicol
FSL R8-1295	R5G1B02.assemble.racon1.fasta	ctg1	2363989	2364453	+	golS	1-465/465	===============	0/0	100	98.5	card	AE006468.2:400860-401325	GolS is a regulator activated by the presence of golD and promotes the expression of the MdsABC efflux pump.	carbapenem;cephalosporin;cephamycin;monobactam;penam;penem;phenicol
FSL R8-1295	R5G1B02.assemble.racon1.fasta	ctg1	2391933	2393089	-	Escherichia_coli_ampH	1-1158/1158	========/======	2022-01-01	99.91	80.48	card	AP012030.1:396711-395553	AmpH is a class C ampC-like beta-lactamase and penicillin-binding protein identified in Escherichia coli.	cephalosporin;penam
FSL R8-1295	R5G1B02.assemble.racon1.fasta	ctg1	2487516	2490645	-	acrB	1-3132/3150	========/======	2022-09-10	99.24	85.3	card	U00096.3:484403-481253	Protein subunit of AcrA-AcrB-TolC multidrug efflux complex. AcrB functions as a herterotrimer which forms the inner membrane component and is primarily responsible for substrate recognition and energy transduction by acting as a drug/proton antiporter.	cephalosporin;fluoroquinolone;glycylcycline;penam;phenicol;rifamycin;tetracycline;triclosan
FSL R8-1295	R5G1B02.assemble.racon1.fasta	ctg1	2490668	2491859	-	Escherichia_coli_acrA	1-1194/1194	========/======	2022-02-02	99.83	83	card	U00096.3:485619-484425	AcrA is a subunit of the AcrAB-TolC multidrug efflux system that in E. coli.	cephalosporin;fluoroquinolone;glycylcycline;penam;phenicol;rifamycin;tetracycline;triclosan
FSL R8-1295	R5G1B02.assemble.racon1.fasta	ctg1	2631458	2631812	+	ramA	21-375/375	===============	0/0	94.67	80	card	JQ727668:0-375	RamA (resistance antibiotic multiple) is a positive regulator of AcrAB-TolC and leads to high level multidrug resistance in Klebsiella pneumoniae Salmonella enterica and Enterobacter aerugenes increasing the expression of both the mar operon as well as AcrAB. RamA also decreases OmpF expression.	carbapenem;cephalosporin;cephamycin;fluoroquinolone;glycylcycline;monobactam;penam;penem;phenicol;rifamycin;tetracycline;triclosan
FSL R8-1295	R5G1B02.assemble.racon1.fasta	ctg1	2749804	2750477	-	kdpE	1-673/678	========/======	2022-03-03	99.12	81.19	card	U00096.3:721733-721055	kdpE is a transcriptional activator that is part of the two-component system KdpD/KdpE that is studied for its regulatory role in potassium transport and has been identified as an adaptive regulator involved in the virulence and intracellular survival of pathogenic bacteria. kdpE regulates a range of virulence loci through direct promoter binding.	aminoglycoside
FSL R8-1295	R5G1B02.assemble.racon1.fasta	ctg1	2985866	2987614	+	msbA	1-1749/1749	===============	0/0	100	85.31	card	U00096.3:966620-968369	MsbA is a multidrug resistance transporter homolog from E. coli and belongs to a superfamily of transporters that contain an adenosine triphosphate (ATP) binding cassette (ABC) which is also called a nucleotide-binding domain (NBD). MsbA is a member of the MDR-ABC transporter group by sequence homology. MsbA transports lipid A a major component of the bacterial outer cell membrane and is the only…	nitroimidazole
FSL R8-1295	R5G1B02.assemble.racon1.fasta	ctg1	3456647	3456995	-	marA	1-350/384	========/=====.	2022-01-01	90.89	88.86	card	AP009048.1:1621287-1621671	In the presence of antibiotic stress E. coli overexpresses the global activator protein MarA which besides inducing MDR efflux pump AcrAB also down- regulates synthesis of the porin OmpF.	carbapenem;cephalosporin;cephamycin;fluoroquinolone;glycylcycline;monobactam;penam;penem;phenicol;rifamycin;tetracycline;triclosan
FSL R8-1295	R5G1B02.assemble.racon1.fasta	ctg1	3565088	3565525	+	AAC(6')-Iy	1-438/438	===============	0/0	100	98.4	card	AF144880:3541-3979	AAC(6')-Iy is a chromosomal-encoded aminoglycoside acetyltransferase in S. enteritidis and S. enterica. Regulatory mutation required to increase expression of this chromosomally-encoded gene for resistance. In the specific system aminoglycoside resistance was due to a transcriptional fusion secondary to a chromosomal deletion in which the downstream aac(6')-Iy gene was placed under the control of…	aminoglycoside
FSL R8-1295	R5G1B02.assemble.racon1.fasta	ctg1	3711480	3711893	+	H-NS	1-414/414	===============	0/0	100	89.13	card	BA000007.3:1738104-1737690	H-NS is a histone-like protein involved in global gene regulation in Gram-negative bacteria. It is a repressor of the membrane fusion protein genes acrE mdtE and emrK as well as nearby genes of many RND-type multidrug exporters.	cephalosporin;cephamycin;fluoroquinolone;macrolide;penam;tetracycline
FSL R8-1295	R5G1B02.assemble.racon1.fasta	ctg1	3902720	3903442	-	sdiA	1-723/723	===============	0/0	100	98.75	card	AE006468.2:2040377-2039654	SdiA is a cell division regulator that is also a positive regulator of AcrAB only when it's expressed from a plasmid. When the sdiA gene is on the chromosome it has no effect on expression of acrAB	cephalosporin;fluoroquinolone;glycylcycline;penam;phenicol;rifamycin;tetracycline;triclosan
FSL R8-1295	R5G1B02.assemble.racon1.fasta	ctg1	3956717	3958141	-	mdtK	1-1425/1425	========/======	2022-03-04	99.86	98.32	card	CP014358.1:2162750-2161325	A multidrug and toxic compound extrusions (MATE) transporter conferring resistance to norfloxacin doxorubicin and acriflavine.	fluoroquinolone
FSL R8-1295	R5G1B02.assemble.racon1.fasta	ctg1	4113191	4116311	+	mdtB	1-3122/3123	========/======	2022-01-01	99.94	80.91	card	U00096:2155262-2158385	MdtB is a transporter that forms a heteromultimer complex with MdtC to form a multidrug transporter. MdtBC is part of the MdtABC-TolC efflux complex.	aminocoumarin
FSL R8-1295	R5G1B02.assemble.racon1.fasta	ctg1	4116319	4119365	+	mdtC	7-3054/3078	========/======	2022-01-01	98.99	81.53	card	U00096:2158385-2161463	MdtC is a transporter that forms a heteromultimer complex with MdtB to form a multidrug transporter. MdtBC is part of the MdtABC-TolC efflux complex. In the absence of MdtB MdtC can form a homomultimer complex that results in a functioning efflux complex with a narrower drug specificity. mdtC corresponds to 3 loci in Pseudomonas aeruginosa PAO1 (gene name: muxC/muxB) and 3 loci in Pseudomonas aer…	aminocoumarin
FSL R8-1295	R5G1B02.assemble.racon1.fasta	ctg1	4122198	4122918	+	baeR	1-722/723	========/======	2022-01-01	99.72	81.44	card	AP009048.1:2166412-2167135	BaeR is a response regulator that promotes the expression of MdtABC and AcrD efflux complexes.	aminocoumarin;aminoglycoside
FSL R8-1295	R5G1B02.assemble.racon1.fasta	ctg1	4242469	4244111	-	yojI	1-1644/1644	========/======	2022-06-07	99.76	80.21	card	U00096.3:2308615-2306971	YojI mediates resistance to the peptide antibiotic microcin J25 when it is expressed from a multicopy vector. YojI is capable of pumping out microcin molecules. The outer membrane protein TolC in addition to YojI is required for export of microcin J25 out of the cell. Microcin J25 is thus the first known substrate for YojI.	peptide
FSL R8-1295	R5G1B02.assemble.racon1.fasta	ctg1	4467169	4470277	+	acrD	1-3114/3114	========/======	2022-09-09	99.78	81.74	card	AP009048.1:2586250-2589364	AcrD is an aminoglycoside efflux pump expressed in E. coli. Its expression can be induced by indole and is regulated by baeRS and cpxAR.	aminoglycoside
FSL R8-2410	R5G1B03.assemble.racon1.fasta	ctg1	832956	834321	+	cpxA	1-1367/1374	========/======	2022-01-01	99.42	85.3	card	BA000007.3:4905062-4903688	CpxA is a membrane-localized sensor kinase that is activated by envelope stress. It starts a kinase cascade that activates CpxR which promotes efflux complex expression.	aminocoumarin;aminoglycoside
FSL R8-2410	R5G1B03.assemble.racon1.fasta	ctg1	1454879	1455510	-	CRP	1-633/633	========/======	2022-01-01	99.84	87.68	card	AP009048.1:4154296-4153663	CRP is a global regulator that represses MdtEF multidrug efflux pump expression.	fluoroquinolone;macrolide;penam
FSL R8-2410	R5G1B03.assemble.racon1.fasta	ctg1	1695604	1696421	+	bacA	1-818/822	========/======	2022-02-02	99.39	85.71	card	U00096.3:3204131-3203309	The bacA gene product (BacA) recycles undecaprenyl pyrophosphate during cell wall biosynthesis which confers resistance to bacitracin.	peptide
FSL R8-2410	R5G1B03.assemble.racon1.fasta	ctg1	1716948	1718410	-	tolC	1-1466/1488	========/======	2022-01-03	98.32	81.72	card	FJ768952:0-1488	TolC is a protein subunit of many multidrug efflux complexes in Gram negative bacteria. It is an outer membrane efflux protein and is constitutively open. Regulation of efflux activity is often at its periplasmic entrance by other components of the efflux complex.	aminocoumarin;aminoglycoside;carbapenem;cephalosporin;cephamycin;fluoroquinolone;glycylcycline;macrolide;penam;penem;peptide;phenicol;rifamycin;tetracycline;triclosan
FSL R8-2410	R5G1B03.assemble.racon1.fasta	ctg1	2102629	2104166	-	emrB	1-1539/1539	========/======	2022-03-03	99.87	84.29	card	U00096:2812615-2814154	emrB is a translocase in the emrB -TolC efflux protein in E. coli. It recognizes substrates including carbonyl cyanide m-chlorophenylhydrazone (CCCP) nalidixic acid and thioloactomycin.	fluoroquinolone
FSL R8-2410	R5G1B03.assemble.racon1.fasta	ctg1	2104183	2105354	-	emrA	1-1173/1173	========/======	2022-03-03	99.83	81.69	card	AP009048:2810082-2811255	EmrA is a membrane fusion protein providing an efflux pathway with EmrB and TolC between the inner and outer membranes of E. coli a Gram-negative bacterium.	fluoroquinolone
FSL R8-2410	R5G1B03.assemble.racon1.fasta	ctg1	2105481	2106011	-	emrR	1-531/531	===============	0/0	100	85.5	card	U00096.3:2810769-2811300	EmrR is a negative regulator for the EmrAB-TolC multidrug efflux pump in E. coli. Mutations lead to EmrAB-TolC overexpression.	fluoroquinolone
FSL R8-2410	R5G1B03.assemble.racon1.fasta	ctg1	2367736	2370844	-	acrD	1-3114/3114	========/======	2022-07-07	99.81	81.8	card	AP009048.1:2586250-2589364	AcrD is an aminoglycoside efflux pump expressed in E. coli. Its expression can be induced by indole and is regulated by baeRS and cpxAR.	aminoglycoside
FSL R8-2410	R5G1B03.assemble.racon1.fasta	ctg1	2592927	2594569	+	yojI	1-1644/1644	========/======	2022-08-11	99.64	80.23	card	U00096.3:2308615-2306971	YojI mediates resistance to the peptide antibiotic microcin J25 when it is expressed from a multicopy vector. YojI is capable of pumping out microcin molecules. The outer membrane protein TolC in addition to YojI is required for export of microcin J25 out of the cell. Microcin J25 is thus the first known substrate for YojI.	peptide
FSL R8-2410	R5G1B03.assemble.racon1.fasta	ctg1	2723268	2723988	-	baeR	1-722/723	========/======	2022-01-01	99.72	81.3	card	AP009048.1:2166412-2167135	BaeR is a response regulator that promotes the expression of MdtABC and AcrD efflux complexes.	aminocoumarin;aminoglycoside
FSL R8-2410	R5G1B03.assemble.racon1.fasta	ctg1	2726820	2729866	-	mdtC	7-3054/3078	========/======	2022-01-01	98.99	81.4	card	U00096:2158385-2161463	MdtC is a transporter that forms a heteromultimer complex with MdtB to form a multidrug transporter. MdtBC is part of the MdtABC-TolC efflux complex. In the absence of MdtB MdtC can form a homomultimer complex that results in a functioning efflux complex with a narrower drug specificity. mdtC corresponds to 3 loci in Pseudomonas aeruginosa PAO1 (gene name: muxC/muxB) and 3 loci in Pseudomonas aer…	aminocoumarin
FSL R8-2410	R5G1B03.assemble.racon1.fasta	ctg1	2729874	2732995	-	mdtB	1-3122/3123	========/======	2022-02-02	99.94	81.04	card	U00096:2155262-2158385	MdtB is a transporter that forms a heteromultimer complex with MdtC to form a multidrug transporter. MdtBC is part of the MdtABC-TolC efflux complex.	aminocoumarin
FSL R8-2410	R5G1B03.assemble.racon1.fasta	ctg1	2845690	2847112	+	mdtK	1-1425/1425	========/======	2022-02-02	99.86	98.67	card	CP014358.1:2162750-2161325	A multidrug and toxic compound extrusions (MATE) transporter conferring resistance to norfloxacin doxorubicin and acriflavine.	fluoroquinolone
FSL R8-2410	R5G1B03.assemble.racon1.fasta	ctg1	2893558	2894280	+	sdiA	1-723/723	===============	0/0	100	98.75	card	AE006468.2:2040377-2039654	SdiA is a cell division regulator that is also a positive regulator of AcrAB only when it's expressed from a plasmid. When the sdiA gene is on the chromosome it has no effect on expression of acrAB	cephalosporin;fluoroquinolone;glycylcycline;penam;phenicol;rifamycin;tetracycline;triclosan
FSL R8-2410	R5G1B03.assemble.racon1.fasta	ctg1	3138574	3138987	-	H-NS	1-414/414	===============	0/0	100	89.13	card	BA000007.3:1738104-1737690	H-NS is a histone-like protein involved in global gene regulation in Gram-negative bacteria. It is a repressor of the membrane fusion protein genes acrE mdtE and emrK as well as nearby genes of many RND-type multidrug exporters.	cephalosporin;cephamycin;fluoroquinolone;macrolide;penam;tetracycline
FSL R8-2410	R5G1B03.assemble.racon1.fasta	ctg1	3287799	3288236	-	AAC(6')-Iy	1-438/438	===============	0/0	100	98.4	card	AF144880:3541-3979	AAC(6')-Iy is a chromosomal-encoded aminoglycoside acetyltransferase in S. enteritidis and S. enterica. Regulatory mutation required to increase expression of this chromosomally-encoded gene for resistance. In the specific system aminoglycoside resistance was due to a transcriptional fusion secondary to a chromosomal deletion in which the downstream aac(6')-Iy gene was placed under the control of…	aminoglycoside
FSL R8-2410	R5G1B03.assemble.racon1.fasta	ctg1	3404366	3404715	+	marA	1-350/384	==============.	0/0	91.15	89.14	card	AP009048.1:1621287-1621671	In the presence of antibiotic stress E. coli overexpresses the global activator protein MarA which besides inducing MDR efflux pump AcrAB also down- regulates synthesis of the porin OmpF.	carbapenem;cephalosporin;cephamycin;fluoroquinolone;glycylcycline;monobactam;penam;penem;phenicol;rifamycin;tetracycline;triclosan
FSL R8-2410	R5G1B03.assemble.racon1.fasta	ctg1	3893749	3895497	-	msbA	1-1749/1749	===============	0/0	100	84.62	card	U00096.3:966620-968369	MsbA is a multidrug resistance transporter homolog from E. coli and belongs to a superfamily of transporters that contain an adenosine triphosphate (ATP) binding cassette (ABC) which is also called a nucleotide-binding domain (NBD). MsbA is a member of the MDR-ABC transporter group by sequence homology. MsbA transports lipid A a major component of the bacterial outer cell membrane and is the only…	nitroimidazole
FSL R8-2410	R5G1B03.assemble.racon1.fasta	ctg1	4152816	4153488	+	kdpE	1-673/678	========/======	2022-02-02	99.12	81.6	card	U00096.3:721733-721055	kdpE is a transcriptional activator that is part of the two-component system KdpD/KdpE that is studied for its regulatory role in potassium transport and has been identified as an adaptive regulator involved in the virulence and intracellular survival of pathogenic bacteria. kdpE regulates a range of virulence loci through direct promoter binding.	aminoglycoside
FSL R8-2410	R5G1B03.assemble.racon1.fasta	ctg1	4304737	4305091	-	ramA	21-375/375	===============	0/0	94.67	80	card	JQ727668:0-375	RamA (resistance antibiotic multiple) is a positive regulator of AcrAB-TolC and leads to high level multidrug resistance in Klebsiella pneumoniae Salmonella enterica and Enterobacter aerugenes increasing the expression of both the mar operon as well as AcrAB. RamA also decreases OmpF expression.	carbapenem;cephalosporin;cephamycin;fluoroquinolone;glycylcycline;monobactam;penam;penem;phenicol;rifamycin;tetracycline;triclosan
FSL R8-2410	R5G1B03.assemble.racon1.fasta	ctg1	4376494	4377687	+	Escherichia_coli_acrA	1-1194/1194	===============	0/0	100	83.08	card	U00096.3:485619-484425	AcrA is a subunit of the AcrAB-TolC multidrug efflux system that in E. coli.	cephalosporin;fluoroquinolone;glycylcycline;penam;phenicol;rifamycin;tetracycline;triclosan
FSL R8-2410	R5G1B03.assemble.racon1.fasta	ctg1	4377710	4380835	+	acrB	1-3132/3150	========/======	2022-08-08	99.21	85.29	card	U00096.3:484403-481253	Protein subunit of AcrA-AcrB-TolC multidrug efflux complex. AcrB functions as a herterotrimer which forms the inner membrane component and is primarily responsible for substrate recognition and energy transduction by acting as a drug/proton antiporter.	cephalosporin;fluoroquinolone;glycylcycline;penam;phenicol;rifamycin;tetracycline;triclosan
FSL R8-2410	R5G1B03.assemble.racon1.fasta	ctg1	4478671	4479827	+	Escherichia_coli_ampH	1-1158/1158	========/======	2022-01-01	99.91	80.31	card	AP012030.1:396711-395553	AmpH is a class C ampC-like beta-lactamase and penicillin-binding protein identified in Escherichia coli.	cephalosporin;penam
FSL R8-2410	R5G1B03.assemble.racon1.fasta	ctg1	4507330	4507794	-	golS	1-465/465	===============	0/0	100	99.36	card	AE006468.2:400860-401325	GolS is a regulator activated by the presence of golD and promotes the expression of the MdsABC efflux pump.	carbapenem;cephalosporin;cephamycin;monobactam;penam;penem;phenicol
FSL R8-2410	R5G1B03.assemble.racon1.fasta	ctg1	4510368	4511593	+	mdsA	1-1227/1227	========/======	2022-01-01	99.92	98.37	card	AE006468.2:398284-397057	MdsA is the membrane fusion protein of the multidrug and metal efflux complex MdsABC.	carbapenem;cephalosporin;cephamycin;monobactam;penam;penem;phenicol
FSL R8-2410	R5G1B03.assemble.racon1.fasta	ctg1	4511590	4514756	+	mdsB	1-3168/3168	========/======	2022-01-01	99.97	98.89	card	AE006468.2:397061-393893	MdsB is the inner membrane transporter of the multidrug and metal efflux complex MdsABC. mdsB corresponds to 1 locus in Pseudomonas aeruginosa PAO1 (gene name: mexQ) and 2 loci in Pseudomonas aeruginosa LESB58.	carbapenem;cephalosporin;cephamycin;monobactam;penam;penem;phenicol
FSL R8-2410	R5G1B03.assemble.racon1.fasta	ctg1	4514719	4516227	+	mdsC	1-1512/1512	========/======	2022-02-03	99.8	98.08	card	AE006468.2:393931-392419	MdsC is the outer membrane channel of the multidrug and metal efflux complex MdsABC.	carbapenem;cephalosporin;cephamycin;monobactam;penam;penem;phenicol
FSL R8-5569	R5G1B04.assemble.racon1.fasta	ctg1	188878	191986	-	acrD	1-3114/3114	========/======	2022-09-09	99.78	81.93	card	AP009048.1:2586250-2589364	AcrD is an aminoglycoside efflux pump expressed in E. coli. Its expression can be induced by indole and is regulated by baeRS and cpxAR.	aminoglycoside
FSL R8-5569	R5G1B04.assemble.racon1.fasta	ctg1	417306	418947	+	yojI	1-1644/1644	========/======	2022-09-12	99.57	80.17	card	U00096.3:2308615-2306971	YojI mediates resistance to the peptide antibiotic microcin J25 when it is expressed from a multicopy vector. YojI is capable of pumping out microcin molecules. The outer membrane protein TolC in addition to YojI is required for export of microcin J25 out of the cell. Microcin J25 is thus the first known substrate for YojI.	peptide
FSL R8-5569	R5G1B04.assemble.racon1.fasta	ctg1	538499	539219	-	baeR	1-722/723	========/======	2022-01-01	99.72	81.44	card	AP009048.1:2166412-2167135	BaeR is a response regulator that promotes the expression of MdtABC and AcrD efflux complexes.	aminocoumarin;aminoglycoside
FSL R8-5569	R5G1B04.assemble.racon1.fasta	ctg1	542051	545097	-	mdtC	7-3054/3078	========/======	2022-01-01	98.99	81.43	card	U00096:2158385-2161463	MdtC is a transporter that forms a heteromultimer complex with MdtB to form a multidrug transporter. MdtBC is part of the MdtABC-TolC efflux complex. In the absence of MdtB MdtC can form a homomultimer complex that results in a functioning efflux complex with a narrower drug specificity. mdtC corresponds to 3 loci in Pseudomonas aeruginosa PAO1 (gene name: muxC/muxB) and 3 loci in Pseudomonas aer…	aminocoumarin
FSL R8-5569	R5G1B04.assemble.racon1.fasta	ctg1	545105	548219	-	mdtB	1-3122/3123	========/======	2022-06-07	99.74	80.85	card	U00096:2155262-2158385	MdtB is a transporter that forms a heteromultimer complex with MdtC to form a multidrug transporter. MdtBC is part of the MdtABC-TolC efflux complex.	aminocoumarin
FSL R8-5569	R5G1B04.assemble.racon1.fasta	ctg1	678101	679523	+	mdtK	1-1425/1425	========/======	2022-02-02	99.86	98.95	card	CP014358.1:2162750-2161325	A multidrug and toxic compound extrusions (MATE) transporter conferring resistance to norfloxacin doxorubicin and acriflavine.	fluoroquinolone
FSL R8-5569	R5G1B04.assemble.racon1.fasta	ctg1	725998	726720	+	sdiA	1-723/723	===============	0/0	100	98.62	card	AE006468.2:2040377-2039654	SdiA is a cell division regulator that is also a positive regulator of AcrAB only when it's expressed from a plasmid. When the sdiA gene is on the chromosome it has no effect on expression of acrAB	cephalosporin;fluoroquinolone;glycylcycline;penam;phenicol;rifamycin;tetracycline;triclosan
FSL R8-5569	R5G1B04.assemble.racon1.fasta	ctg1	1007665	1008077	-	H-NS	1-414/414	========/======	2022-01-01	99.76	88.89	card	BA000007.3:1738104-1737690	H-NS is a histone-like protein involved in global gene regulation in Gram-negative bacteria. It is a repressor of the membrane fusion protein genes acrE mdtE and emrK as well as nearby genes of many RND-type multidrug exporters.	cephalosporin;cephamycin;fluoroquinolone;macrolide;penam;tetracycline
FSL R8-5569	R5G1B04.assemble.racon1.fasta	ctg1	1151638	1152075	-	AAC(6')-Iy	1-438/438	===============	0/0	100	98.4	card	AF144880:3541-3979	AAC(6')-Iy is a chromosomal-encoded aminoglycoside acetyltransferase in S. enteritidis and S. enterica. Regulatory mutation required to increase expression of this chromosomally-encoded gene for resistance. In the specific system aminoglycoside resistance was due to a transcriptional fusion secondary to a chromosomal deletion in which the downstream aac(6')-Iy gene was placed under the control of…	aminoglycoside
FSL R8-5569	R5G1B04.assemble.racon1.fasta	ctg1	1263063	1263412	+	marA	1-350/384	==============.	0/0	91.15	88.86	card	AP009048.1:1621287-1621671	In the presence of antibiotic stress E. coli overexpresses the global activator protein MarA which besides inducing MDR efflux pump AcrAB also down- regulates synthesis of the porin OmpF.	carbapenem;cephalosporin;cephamycin;fluoroquinolone;glycylcycline;monobactam;penam;penem;phenicol;rifamycin;tetracycline;triclosan
FSL R8-5569	R5G1B04.assemble.racon1.fasta	ctg1	1791300	1793047	-	msbA	1-1749/1749	========/======	2022-01-01	99.94	85.02	card	U00096.3:966620-968369	MsbA is a multidrug resistance transporter homolog from E. coli and belongs to a superfamily of transporters that contain an adenosine triphosphate (ATP) binding cassette (ABC) which is also called a nucleotide-binding domain (NBD). MsbA is a member of the MDR-ABC transporter group by sequence homology. MsbA transports lipid A a major component of the bacterial outer cell membrane and is the only…	nitroimidazole
FSL R8-5569	R5G1B04.assemble.racon1.fasta	ctg1	2114650	2115322	+	kdpE	1-673/678	========/======	2022-02-02	99.12	81.31	card	U00096.3:721733-721055	kdpE is a transcriptional activator that is part of the two-component system KdpD/KdpE that is studied for its regulatory role in potassium transport and has been identified as an adaptive regulator involved in the virulence and intracellular survival of pathogenic bacteria. kdpE regulates a range of virulence loci through direct promoter binding.	aminoglycoside
FSL R8-5569	R5G1B04.assemble.racon1.fasta	ctg1	2233073	2233427	-	ramA	21-375/375	===============	0/0	94.67	80	card	JQ727668:0-375	RamA (resistance antibiotic multiple) is a positive regulator of AcrAB-TolC and leads to high level multidrug resistance in Klebsiella pneumoniae Salmonella enterica and Enterobacter aerugenes increasing the expression of both the mar operon as well as AcrAB. RamA also decreases OmpF expression.	carbapenem;cephalosporin;cephamycin;fluoroquinolone;glycylcycline;monobactam;penam;penem;phenicol;rifamycin;tetracycline;triclosan
FSL R8-5569	R5G1B04.assemble.racon1.fasta	ctg1	2346089	2347283	+	Escherichia_coli_acrA	1-1194/1194	========/======	2022-01-01	100	82.93	card	U00096.3:485619-484425	AcrA is a subunit of the AcrAB-TolC multidrug efflux system that in E. coli.	cephalosporin;fluoroquinolone;glycylcycline;penam;phenicol;rifamycin;tetracycline;triclosan
FSL R8-5569	R5G1B04.assemble.racon1.fasta	ctg1	2347306	2350432	+	acrB	1-3132/3150	========/======	2022-07-07	99.24	85.22	card	U00096.3:484403-481253	Protein subunit of AcrA-AcrB-TolC multidrug efflux complex. AcrB functions as a herterotrimer which forms the inner membrane component and is primarily responsible for substrate recognition and energy transduction by acting as a drug/proton antiporter.	cephalosporin;fluoroquinolone;glycylcycline;penam;phenicol;rifamycin;tetracycline;triclosan
FSL R8-5569	R5G1B04.assemble.racon1.fasta	ctg1	2444848	2446004	+	Escherichia_coli_ampH	1-1158/1158	========/======	2022-01-01	99.91	80.22	card	AP012030.1:396711-395553	AmpH is a class C ampC-like beta-lactamase and penicillin-binding protein identified in Escherichia coli.	cephalosporin;penam
FSL R8-5569	R5G1B04.assemble.racon1.fasta	ctg1	2473482	2473946	-	golS	1-465/465	===============	0/0	100	98.5	card	AE006468.2:400860-401325	GolS is a regulator activated by the presence of golD and promotes the expression of the MdsABC efflux pump.	carbapenem;cephalosporin;cephamycin;monobactam;penam;penem;phenicol
FSL R8-5569	R5G1B04.assemble.racon1.fasta	ctg1	2476520	2477744	+	mdsA	1-1227/1227	========/======	2022-02-02	99.84	98.53	card	AE006468.2:398284-397057	MdsA is the membrane fusion protein of the multidrug and metal efflux complex MdsABC.	carbapenem;cephalosporin;cephamycin;monobactam;penam;penem;phenicol
FSL R8-5569	R5G1B04.assemble.racon1.fasta	ctg1	2477741	2480908	+	mdsB	1-3168/3168	========/======	2022-04-04	99.94	98.64	card	AE006468.2:397061-393893	MdsB is the inner membrane transporter of the multidrug and metal efflux complex MdsABC. mdsB corresponds to 1 locus in Pseudomonas aeruginosa PAO1 (gene name: mexQ) and 2 loci in Pseudomonas aeruginosa LESB58.	carbapenem;cephalosporin;cephamycin;monobactam;penam;penem;phenicol
FSL R8-5569	R5G1B04.assemble.racon1.fasta	ctg1	2480871	2482381	+	mdsC	1-1512/1512	========/======	2022-01-01	99.93	98.21	card	AE006468.2:393931-392419	MdsC is the outer membrane channel of the multidrug and metal efflux complex MdsABC.	carbapenem;cephalosporin;cephamycin;monobactam;penam;penem;phenicol
FSL R8-5569	R5G1B04.assemble.racon1.fasta	ctg2	306186	307550	+	cpxA	1-1367/1374	========/======	2022-02-02	99.34	85.08	card	BA000007.3:4905062-4903688	CpxA is a membrane-localized sensor kinase that is activated by envelope stress. It starts a kinase cascade that activates CpxR which promotes efflux complex expression.	aminocoumarin;aminoglycoside
FSL R8-5569	R5G1B04.assemble.racon1.fasta	ctg2	944214	944845	-	CRP	1-633/633	========/======	2022-01-01	99.84	87.52	card	AP009048.1:4154296-4153663	CRP is a global regulator that represses MdtEF multidrug efflux pump expression.	fluoroquinolone;macrolide;penam
FSL R8-5569	R5G1B04.assemble.racon1.fasta	ctg2	1226550	1227367	+	bacA	1-818/822	========/======	2022-02-02	99.39	85.84	card	U00096.3:3204131-3203309	The bacA gene product (BacA) recycles undecaprenyl pyrophosphate during cell wall biosynthesis which confers resistance to bacitracin.	peptide
FSL R8-5569	R5G1B04.assemble.racon1.fasta	ctg2	1247883	1249339	-	tolC	1-1466/1488	========/======	2022-02-09	97.92	81.45	card	FJ768952:0-1488	TolC is a protein subunit of many multidrug efflux complexes in Gram negative bacteria. It is an outer membrane efflux protein and is constitutively open. Regulation of efflux activity is often at its periplasmic entrance by other components of the efflux complex.	aminocoumarin;aminoglycoside;carbapenem;cephalosporin;cephamycin;fluoroquinolone;glycylcycline;macrolide;penam;penem;peptide;phenicol;rifamycin;tetracycline;triclosan
FSL R8-5569	R5G1B04.assemble.racon1.fasta	ctg3	108774	109304	+	emrR	1-531/531	===============	0/0	100	85.69	card	U00096.3:2810769-2811300	EmrR is a negative regulator for the EmrAB-TolC multidrug efflux pump in E. coli. Mutations lead to EmrAB-TolC overexpression.	fluoroquinolone
FSL R8-5569	R5G1B04.assemble.racon1.fasta	ctg3	109431	110603	+	emrA	1-1173/1173	========/======	2022-02-02	99.91	82.2	card	AP009048:2810082-2811255	EmrA is a membrane fusion protein providing an efflux pathway with EmrB and TolC between the inner and outer membranes of E. coli a Gram-negative bacterium.	fluoroquinolone
FSL R8-5569	R5G1B04.assemble.racon1.fasta	ctg3	110620	112156	+	emrB	1-1539/1539	========/======	2022-02-02	99.87	84.34	card	U00096:2812615-2814154	emrB is a translocase in the emrB -TolC efflux protein in E. coli. It recognizes substrates including carbonyl cyanide m-chlorophenylhydrazone (CCCP) nalidixic acid and thioloactomycin.	fluoroquinolone
FSL S5-0703	R5G1B05.assemble.racon1.fasta	ctg1	253379	254196	+	bacA	1-818/822	========/======	2022-02-02	99.39	85.84	card	U00096.3:3204131-3203309	The bacA gene product (BacA) recycles undecaprenyl pyrophosphate during cell wall biosynthesis which confers resistance to bacitracin.	peptide
FSL S5-0703	R5G1B05.assemble.racon1.fasta	ctg1	274717	276172	-	tolC	1-1466/1488	========/======	2022-03-10	97.85	81.72	card	FJ768952:0-1488	TolC is a protein subunit of many multidrug efflux complexes in Gram negative bacteria. It is an outer membrane efflux protein and is constitutively open. Regulation of efflux activity is often at its periplasmic entrance by other components of the efflux complex.	aminocoumarin;aminoglycoside;carbapenem;cephalosporin;cephamycin;fluoroquinolone;glycylcycline;macrolide;penam;penem;peptide;phenicol;rifamycin;tetracycline;triclosan
FSL S5-0703	R5G1B05.assemble.racon1.fasta	ctg1	651571	653110	-	emrB	1-1539/1539	========/======	2022-03-05	99.87	84.05	card	U00096:2812615-2814154	emrB is a translocase in the emrB -TolC efflux protein in E. coli. It recognizes substrates including carbonyl cyanide m-chlorophenylhydrazone (CCCP) nalidixic acid and thioloactomycin.	fluoroquinolone
FSL S5-0703	R5G1B05.assemble.racon1.fasta	ctg1	653127	654299	-	emrA	1-1173/1173	========/======	2022-02-02	99.91	82.28	card	AP009048:2810082-2811255	EmrA is a membrane fusion protein providing an efflux pathway with EmrB and TolC between the inner and outer membranes of E. coli a Gram-negative bacterium.	fluoroquinolone
FSL S5-0703	R5G1B05.assemble.racon1.fasta	ctg1	654426	654956	-	emrR	1-531/531	===============	0/0	100	85.69	card	U00096.3:2810769-2811300	EmrR is a negative regulator for the EmrAB-TolC multidrug efflux pump in E. coli. Mutations lead to EmrAB-TolC overexpression.	fluoroquinolone
FSL S5-0703	R5G1B05.assemble.racon1.fasta	ctg1	904426	907539	-	acrD	1-3114/3114	========/======	2022-05-06	99.9	82.03	card	AP009048.1:2586250-2589364	AcrD is an aminoglycoside efflux pump expressed in E. coli. Its expression can be induced by indole and is regulated by baeRS and cpxAR.	aminoglycoside
FSL S5-0703	R5G1B05.assemble.racon1.fasta	ctg1	1163741	1165383	+	yojI	1-1644/1644	========/======	2022-06-07	99.76	80.33	card	U00096.3:2308615-2306971	YojI mediates resistance to the peptide antibiotic microcin J25 when it is expressed from a multicopy vector. YojI is capable of pumping out microcin molecules. The outer membrane protein TolC in addition to YojI is required for export of microcin J25 out of the cell. Microcin J25 is thus the first known substrate for YojI.	peptide
FSL S5-0703	R5G1B05.assemble.racon1.fasta	ctg1	1284913	1285632	-	baeR	1-722/723	========/======	2022-02-02	99.59	81.72	card	AP009048.1:2166412-2167135	BaeR is a response regulator that promotes the expression of MdtABC and AcrD efflux complexes.	aminocoumarin;aminoglycoside
FSL S5-0703	R5G1B05.assemble.racon1.fasta	ctg1	1288464	1291509	-	mdtC	7-3054/3078	========/======	2022-02-02	98.96	81.56	card	U00096:2158385-2161463	MdtC is a transporter that forms a heteromultimer complex with MdtB to form a multidrug transporter. MdtBC is part of the MdtABC-TolC efflux complex. In the absence of MdtB MdtC can form a homomultimer complex that results in a functioning efflux complex with a narrower drug specificity. mdtC corresponds to 3 loci in Pseudomonas aeruginosa PAO1 (gene name: muxC/muxB) and 3 loci in Pseudomonas aer…	aminocoumarin
FSL S5-0703	R5G1B05.assemble.racon1.fasta	ctg1	1291517	1294637	-	mdtB	1-3122/3123	========/======	2022-01-01	99.94	81.26	card	U00096:2155262-2158385	MdtB is a transporter that forms a heteromultimer complex with MdtC to form a multidrug transporter. MdtBC is part of the MdtABC-TolC efflux complex.	aminocoumarin
FSL S5-0703	R5G1B05.assemble.racon1.fasta	ctg1	1409280	1410701	+	mdtK	1-1425/1425	========/======	2022-03-03	99.79	98.74	card	CP014358.1:2162750-2161325	A multidrug and toxic compound extrusions (MATE) transporter conferring resistance to norfloxacin doxorubicin and acriflavine.	fluoroquinolone
FSL S5-0703	R5G1B05.assemble.racon1.fasta	ctg1	1457104	1457826	+	sdiA	1-723/723	===============	0/0	100	98.62	card	AE006468.2:2040377-2039654	SdiA is a cell division regulator that is also a positive regulator of AcrAB only when it's expressed from a plasmid. When the sdiA gene is on the chromosome it has no effect on expression of acrAB	cephalosporin;fluoroquinolone;glycylcycline;penam;phenicol;rifamycin;tetracycline;triclosan
FSL S5-0703	R5G1B05.assemble.racon1.fasta	ctg1	1649341	1649754	-	H-NS	1-414/414	===============	0/0	100	88.65	card	BA000007.3:1738104-1737690	H-NS is a histone-like protein involved in global gene regulation in Gram-negative bacteria. It is a repressor of the membrane fusion protein genes acrE mdtE and emrK as well as nearby genes of many RND-type multidrug exporters.	cephalosporin;cephamycin;fluoroquinolone;macrolide;penam;tetracycline
FSL S5-0703	R5G1B05.assemble.racon1.fasta	ctg1	1795707	1796144	-	AAC(6')-Iy	1-438/438	===============	0/0	100	98.17	card	AF144880:3541-3979	AAC(6')-Iy is a chromosomal-encoded aminoglycoside acetyltransferase in S. enteritidis and S. enterica. Regulatory mutation required to increase expression of this chromosomally-encoded gene for resistance. In the specific system aminoglycoside resistance was due to a transcriptional fusion secondary to a chromosomal deletion in which the downstream aac(6')-Iy gene was placed under the control of…	aminoglycoside
FSL S5-0703	R5G1B05.assemble.racon1.fasta	ctg1	1907305	1907654	+	marA	1-350/384	==============.	0/0	91.15	89.14	card	AP009048.1:1621287-1621671	In the presence of antibiotic stress E. coli overexpresses the global activator protein MarA which besides inducing MDR efflux pump AcrAB also down- regulates synthesis of the porin OmpF.	carbapenem;cephalosporin;cephamycin;fluoroquinolone;glycylcycline;monobactam;penam;penem;phenicol;rifamycin;tetracycline;triclosan
FSL S5-0703	R5G1B05.assemble.racon1.fasta	ctg1	2379963	2381711	-	msbA	1-1749/1749	===============	0/0	100	85.02	card	U00096.3:966620-968369	MsbA is a multidrug resistance transporter homolog from E. coli and belongs to a superfamily of transporters that contain an adenosine triphosphate (ATP) binding cassette (ABC) which is also called a nucleotide-binding domain (NBD). MsbA is a member of the MDR-ABC transporter group by sequence homology. MsbA transports lipid A a major component of the bacterial outer cell membrane and is the only…	nitroimidazole
FSL S5-0703	R5G1B05.assemble.racon1.fasta	ctg1	2659304	2659976	+	kdpE	1-673/678	========/======	2022-02-02	99.12	81.6	card	U00096.3:721733-721055	kdpE is a transcriptional activator that is part of the two-component system KdpD/KdpE that is studied for its regulatory role in potassium transport and has been identified as an adaptive regulator involved in the virulence and intracellular survival of pathogenic bacteria. kdpE regulates a range of virulence loci through direct promoter binding.	aminoglycoside
FSL S5-0703	R5G1B05.assemble.racon1.fasta	ctg1	2849807	2850999	+	Escherichia_coli_acrA	1-1194/1194	========/======	2022-01-01	99.92	83.25	card	U00096.3:485619-484425	AcrA is a subunit of the AcrAB-TolC multidrug efflux system that in E. coli.	cephalosporin;fluoroquinolone;glycylcycline;penam;phenicol;rifamycin;tetracycline;triclosan
FSL S5-0703	R5G1B05.assemble.racon1.fasta	ctg1	2851022	2854149	+	acrB	1-3132/3150	========/======	2022-06-06	99.27	85.54	card	U00096.3:484403-481253	Protein subunit of AcrA-AcrB-TolC multidrug efflux complex. AcrB functions as a herterotrimer which forms the inner membrane component and is primarily responsible for substrate recognition and energy transduction by acting as a drug/proton antiporter.	cephalosporin;fluoroquinolone;glycylcycline;penam;phenicol;rifamycin;tetracycline;triclosan
FSL S5-0703	R5G1B05.assemble.racon1.fasta	ctg1	2948595	2949751	+	Escherichia_coli_ampH	1-1158/1158	========/======	2022-01-01	99.91	80.05	card	AP012030.1:396711-395553	AmpH is a class C ampC-like beta-lactamase and penicillin-binding protein identified in Escherichia coli.	cephalosporin;penam
FSL S5-0703	R5G1B05.assemble.racon1.fasta	ctg1	2977317	2977780	-	golS	1-465/465	========/======	2022-01-01	99.78	98.71	card	AE006468.2:400860-401325	GolS is a regulator activated by the presence of golD and promotes the expression of the MdsABC efflux pump.	carbapenem;cephalosporin;cephamycin;monobactam;penam;penem;phenicol
FSL S5-0703	R5G1B05.assemble.racon1.fasta	ctg1	2980355	2981580	+	mdsA	1-1227/1227	========/======	2022-01-01	99.92	98.86	card	AE006468.2:398284-397057	MdsA is the membrane fusion protein of the multidrug and metal efflux complex MdsABC.	carbapenem;cephalosporin;cephamycin;monobactam;penam;penem;phenicol
FSL S5-0703	R5G1B05.assemble.racon1.fasta	ctg1	2981577	2984742	+	mdsB	1-3168/3168	========/======	2022-02-02	99.94	99.08	card	AE006468.2:397061-393893	MdsB is the inner membrane transporter of the multidrug and metal efflux complex MdsABC. mdsB corresponds to 1 locus in Pseudomonas aeruginosa PAO1 (gene name: mexQ) and 2 loci in Pseudomonas aeruginosa LESB58.	carbapenem;cephalosporin;cephamycin;monobactam;penam;penem;phenicol
FSL S5-0703	R5G1B05.assemble.racon1.fasta	ctg1	2984705	2986218	+	mdsC	1-1512/1512	========/======	2022-02-04	99.93	97.62	card	AE006468.2:393931-392419	MdsC is the outer membrane channel of the multidrug and metal efflux complex MdsABC.	carbapenem;cephalosporin;cephamycin;monobactam;penam;penem;phenicol
FSL S5-0703	R5G1B05.assemble.racon1.fasta	ctg1	3960964	3962329	+	cpxA	1-1367/1374	========/======	2022-01-01	99.42	85.22	card	BA000007.3:4905062-4903688	CpxA is a membrane-localized sensor kinase that is activated by envelope stress. It starts a kinase cascade that activates CpxR which promotes efflux complex expression.	aminocoumarin;aminoglycoside
FSL S5-0703	R5G1B05.assemble.racon1.fasta	ctg1	4576709	4577340	-	CRP	1-633/633	========/======	2022-01-01	99.84	87.68	card	AP009048.1:4154296-4153663	CRP is a global regulator that represses MdtEF multidrug efflux pump expression.	fluoroquinolone;macrolide;penam
FSL A4-0633	R5G2B01.assemble.racon1.fasta	ctg1	380732	381363	-	CRP	1-633/633	========/======	2022-01-01	99.84	87.84	card	AP009048.1:4154296-4153663	CRP is a global regulator that represses MdtEF multidrug efflux pump expression.	fluoroquinolone;macrolide;penam
FSL A4-0633	R5G2B01.assemble.racon1.fasta	ctg1	623252	624069	+	bacA	1-818/822	========/======	2022-02-02	99.39	85.96	card	U00096.3:3204131-3203309	The bacA gene product (BacA) recycles undecaprenyl pyrophosphate during cell wall biosynthesis which confers resistance to bacitracin.	peptide
FSL A4-0633	R5G2B01.assemble.racon1.fasta	ctg1	644585	646040	-	tolC	1-1466/1488	========/======	2022-03-10	97.85	81.38	card	FJ768952:0-1488	TolC is a protein subunit of many multidrug efflux complexes in Gram negative bacteria. It is an outer membrane efflux protein and is constitutively open. Regulation of efflux activity is often at its periplasmic entrance by other components of the efflux complex.	aminocoumarin;aminoglycoside;carbapenem;cephalosporin;cephamycin;fluoroquinolone;glycylcycline;macrolide;penam;penem;peptide;phenicol;rifamycin;tetracycline;triclosan
FSL A4-0633	R5G2B01.assemble.racon1.fasta	ctg1	1009883	1011418	-	emrB	1-1539/1539	========/======	2022-03-03	99.81	84.21	card	U00096:2812615-2814154	emrB is a translocase in the emrB -TolC efflux protein in E. coli. It recognizes substrates including carbonyl cyanide m-chlorophenylhydrazone (CCCP) nalidixic acid and thioloactomycin.	fluoroquinolone
FSL A4-0633	R5G2B01.assemble.racon1.fasta	ctg1	1011435	1012606	-	emrA	1-1173/1173	========/======	2022-03-03	99.83	82.54	card	AP009048:2810082-2811255	EmrA is a membrane fusion protein providing an efflux pathway with EmrB and TolC between the inner and outer membranes of E. coli a Gram-negative bacterium.	fluoroquinolone
FSL A4-0633	R5G2B01.assemble.racon1.fasta	ctg1	1012733	1013263	-	emrR	1-531/531	===============	0/0	100	85.69	card	U00096.3:2810769-2811300	EmrR is a negative regulator for the EmrAB-TolC multidrug efflux pump in E. coli. Mutations lead to EmrAB-TolC overexpression.	fluoroquinolone
FSL A4-0633	R5G2B01.assemble.racon1.fasta	ctg1	1273773	1276881	-	acrD	1-3114/3114	========/======	2022-05-05	99.84	81.82	card	AP009048.1:2586250-2589364	AcrD is an aminoglycoside efflux pump expressed in E. coli. Its expression can be induced by indole and is regulated by baeRS and cpxAR.	aminoglycoside
FSL A4-0633	R5G2B01.assemble.racon1.fasta	ctg1	1641037	1641757	-	baeR	1-722/723	========/======	2022-01-01	99.72	81.58	card	AP009048.1:2166412-2167135	BaeR is a response regulator that promotes the expression of MdtABC and AcrD efflux complexes.	aminocoumarin;aminoglycoside
FSL A4-0633	R5G2B01.assemble.racon1.fasta	ctg1	1644594	1647640	-	mdtC	7-3054/3078	========/======	2022-01-01	98.99	81.4	card	U00096:2158385-2161463	MdtC is a transporter that forms a heteromultimer complex with MdtB to form a multidrug transporter. MdtBC is part of the MdtABC-TolC efflux complex. In the absence of MdtB MdtC can form a homomultimer complex that results in a functioning efflux complex with a narrower drug specificity. mdtC corresponds to 3 loci in Pseudomonas aeruginosa PAO1 (gene name: muxC/muxB) and 3 loci in Pseudomonas aer…	aminocoumarin
FSL A4-0633	R5G2B01.assemble.racon1.fasta	ctg1	1647648	1650767	-	mdtB	1-3122/3123	========/======	2022-02-02	99.9	81.13	card	U00096:2155262-2158385	MdtB is a transporter that forms a heteromultimer complex with MdtC to form a multidrug transporter. MdtBC is part of the MdtABC-TolC efflux complex.	aminocoumarin
FSL A4-0633	R5G2B01.assemble.racon1.fasta	ctg1	1765195	1766617	+	mdtK	1-1425/1425	========/======	2022-02-02	99.86	98.88	card	CP014358.1:2162750-2161325	A multidrug and toxic compound extrusions (MATE) transporter conferring resistance to norfloxacin doxorubicin and acriflavine.	fluoroquinolone
FSL A4-0633	R5G2B01.assemble.racon1.fasta	ctg1	1812887	1813609	+	sdiA	1-723/723	===============	0/0	100	99.45	card	AE006468.2:2040377-2039654	SdiA is a cell division regulator that is also a positive regulator of AcrAB only when it's expressed from a plasmid. When the sdiA gene is on the chromosome it has no effect on expression of acrAB	cephalosporin;fluoroquinolone;glycylcycline;penam;phenicol;rifamycin;tetracycline;triclosan
FSL A4-0633	R5G2B01.assemble.racon1.fasta	ctg1	2105004	2105416	-	H-NS	1-414/414	========/======	2022-01-01	99.76	88.16	card	BA000007.3:1738104-1737690	H-NS is a histone-like protein involved in global gene regulation in Gram-negative bacteria. It is a repressor of the membrane fusion protein genes acrE mdtE and emrK as well as nearby genes of many RND-type multidrug exporters.	cephalosporin;cephamycin;fluoroquinolone;macrolide;penam;tetracycline
FSL A4-0633	R5G2B01.assemble.racon1.fasta	ctg1	2244007	2244444	-	AAC(6')-Iy	1-438/438	===============	0/0	100	97.94	card	AF144880:3541-3979	AAC(6')-Iy is a chromosomal-encoded aminoglycoside acetyltransferase in S. enteritidis and S. enterica. Regulatory mutation required to increase expression of this chromosomally-encoded gene for resistance. In the specific system aminoglycoside resistance was due to a transcriptional fusion secondary to a chromosomal deletion in which the downstream aac(6')-Iy gene was placed under the control of…	aminoglycoside
FSL A4-0633	R5G2B01.assemble.racon1.fasta	ctg1	2357600	2357949	+	marA	1-350/384	==============.	0/0	91.15	89.43	card	AP009048.1:1621287-1621671	In the presence of antibiotic stress E. coli overexpresses the global activator protein MarA which besides inducing MDR efflux pump AcrAB also down- regulates synthesis of the porin OmpF.	carbapenem;cephalosporin;cephamycin;fluoroquinolone;glycylcycline;monobactam;penam;penem;phenicol;rifamycin;tetracycline;triclosan
FSL A4-0633	R5G2B01.assemble.racon1.fasta	ctg1	2832490	2834238	-	msbA	1-1749/1749	===============	0/0	100	84.85	card	U00096.3:966620-968369	MsbA is a multidrug resistance transporter homolog from E. coli and belongs to a superfamily of transporters that contain an adenosine triphosphate (ATP) binding cassette (ABC) which is also called a nucleotide-binding domain (NBD). MsbA is a member of the MDR-ABC transporter group by sequence homology. MsbA transports lipid A a major component of the bacterial outer cell membrane and is the only…	nitroimidazole
FSL A4-0633	R5G2B01.assemble.racon1.fasta	ctg1	3123176	3123848	+	kdpE	1-673/678	========/======	2022-02-02	99.12	81.01	card	U00096.3:721733-721055	kdpE is a transcriptional activator that is part of the two-component system KdpD/KdpE that is studied for its regulatory role in potassium transport and has been identified as an adaptive regulator involved in the virulence and intracellular survival of pathogenic bacteria. kdpE regulates a range of virulence loci through direct promoter binding.	aminoglycoside
FSL A4-0633	R5G2B01.assemble.racon1.fasta	ctg1	3242511	3242865	-	ramA	21-375/375	===============	0/0	94.67	80	card	JQ727668:0-375	RamA (resistance antibiotic multiple) is a positive regulator of AcrAB-TolC and leads to high level multidrug resistance in Klebsiella pneumoniae Salmonella enterica and Enterobacter aerugenes increasing the expression of both the mar operon as well as AcrAB. RamA also decreases OmpF expression.	carbapenem;cephalosporin;cephamycin;fluoroquinolone;glycylcycline;monobactam;penam;penem;phenicol;rifamycin;tetracycline;triclosan
FSL A4-0633	R5G2B01.assemble.racon1.fasta	ctg1	3340124	3341317	+	Escherichia_coli_acrA	1-1194/1194	===============	0/0	100	83.33	card	U00096.3:485619-484425	AcrA is a subunit of the AcrAB-TolC multidrug efflux system that in E. coli.	cephalosporin;fluoroquinolone;glycylcycline;penam;phenicol;rifamycin;tetracycline;triclosan
FSL A4-0633	R5G2B01.assemble.racon1.fasta	ctg1	3341340	3344466	+	acrB	1-3132/3150	========/======	2022-06-07	99.24	85.48	card	U00096.3:484403-481253	Protein subunit of AcrA-AcrB-TolC multidrug efflux complex. AcrB functions as a herterotrimer which forms the inner membrane component and is primarily responsible for substrate recognition and energy transduction by acting as a drug/proton antiporter.	cephalosporin;fluoroquinolone;glycylcycline;penam;phenicol;rifamycin;tetracycline;triclosan
FSL A4-0633	R5G2B01.assemble.racon1.fasta	ctg1	3444258	3445414	+	Escherichia_coli_ampH	1-1158/1158	========/======	2022-01-01	99.91	80.14	card	AP012030.1:396711-395553	AmpH is a class C ampC-like beta-lactamase and penicillin-binding protein identified in Escherichia coli.	cephalosporin;penam
FSL A4-0633	R5G2B01.assemble.racon1.fasta	ctg1	3472910	3473374	-	golS	1-465/465	===============	0/0	100	98.06	card	AE006468.2:400860-401325	GolS is a regulator activated by the presence of golD and promotes the expression of the MdsABC efflux pump.	carbapenem;cephalosporin;cephamycin;monobactam;penam;penem;phenicol
FSL A4-0633	R5G2B01.assemble.racon1.fasta	ctg1	3475947	3477156	+	mdsA	1-1227/1227	========/======	2022-03-17	98.61	97.72	card	AE006468.2:398284-397057	MdsA is the membrane fusion protein of the multidrug and metal efflux complex MdsABC.	carbapenem;cephalosporin;cephamycin;monobactam;penam;penem;phenicol
FSL A4-0633	R5G2B01.assemble.racon1.fasta	ctg1	3477153	3480319	+	mdsB	1-3168/3168	========/======	2022-01-01	99.97	99.24	card	AE006468.2:397061-393893	MdsB is the inner membrane transporter of the multidrug and metal efflux complex MdsABC. mdsB corresponds to 1 locus in Pseudomonas aeruginosa PAO1 (gene name: mexQ) and 2 loci in Pseudomonas aeruginosa LESB58.	carbapenem;cephalosporin;cephamycin;monobactam;penam;penem;phenicol
FSL A4-0633	R5G2B01.assemble.racon1.fasta	ctg1	3480282	3481792	+	mdsC	1-1512/1512	========/======	2022-01-01	99.93	98.02	card	AE006468.2:393931-392419	MdsC is the outer membrane channel of the multidrug and metal efflux complex MdsABC.	carbapenem;cephalosporin;cephamycin;monobactam;penam;penem;phenicol
FSL A4-0633	R5G2B01.assemble.racon1.fasta	ctg1	4420640	4422005	+	cpxA	1-1367/1374	========/======	2022-01-01	99.42	85	card	BA000007.3:4905062-4903688	CpxA is a membrane-localized sensor kinase that is activated by envelope stress. It starts a kinase cascade that activates CpxR which promotes efflux complex expression.	aminocoumarin;aminoglycoside
FSL R8-0115	R5G2B02.assemble.racon1.fasta	ctg1	513202	513833	-	CRP	1-633/633	========/======	2022-01-01	99.84	87.68	card	AP009048.1:4154296-4153663	CRP is a global regulator that represses MdtEF multidrug efflux pump expression.	fluoroquinolone;macrolide;penam
FSL R8-0115	R5G2B02.assemble.racon1.fasta	ctg1	755116	755933	+	bacA	1-818/822	========/======	2022-02-02	99.39	85.71	card	U00096.3:3204131-3203309	The bacA gene product (BacA) recycles undecaprenyl pyrophosphate during cell wall biosynthesis which confers resistance to bacitracin.	peptide
FSL R8-0115	R5G2B02.assemble.racon1.fasta	ctg1	776455	777911	-	tolC	1-1466/1488	========/======	2022-02-09	97.92	81.58	card	FJ768952:0-1488	TolC is a protein subunit of many multidrug efflux complexes in Gram negative bacteria. It is an outer membrane efflux protein and is constitutively open. Regulation of efflux activity is often at its periplasmic entrance by other components of the efflux complex.	aminocoumarin;aminoglycoside;carbapenem;cephalosporin;cephamycin;fluoroquinolone;glycylcycline;macrolide;penam;penem;peptide;phenicol;rifamycin;tetracycline;triclosan
FSL R8-0115	R5G2B02.assemble.racon1.fasta	ctg1	1168591	1170128	-	emrB	1-1539/1539	========/======	2022-01-01	99.94	84.34	card	U00096:2812615-2814154	emrB is a translocase in the emrB -TolC efflux protein in E. coli. It recognizes substrates including carbonyl cyanide m-chlorophenylhydrazone (CCCP) nalidixic acid and thioloactomycin.	fluoroquinolone
FSL R8-0115	R5G2B02.assemble.racon1.fasta	ctg1	1170145	1171316	-	emrA	1-1173/1173	========/======	2022-03-03	99.83	82.37	card	AP009048:2810082-2811255	EmrA is a membrane fusion protein providing an efflux pathway with EmrB and TolC between the inner and outer membranes of E. coli a Gram-negative bacterium.	fluoroquinolone
FSL R8-0115	R5G2B02.assemble.racon1.fasta	ctg1	1171443	1171970	-	emrR	1-531/531	========/======	2022-02-03	99.44	85.31	card	U00096.3:2810769-2811300	EmrR is a negative regulator for the EmrAB-TolC multidrug efflux pump in E. coli. Mutations lead to EmrAB-TolC overexpression.	fluoroquinolone
FSL R8-0115	R5G2B02.assemble.racon1.fasta	ctg1	1421580	1424690	-	acrD	1-3114/3114	========/======	2022-05-05	99.87	82.02	card	AP009048.1:2586250-2589364	AcrD is an aminoglycoside efflux pump expressed in E. coli. Its expression can be induced by indole and is regulated by baeRS and cpxAR.	aminoglycoside
FSL R8-0115	R5G2B02.assemble.racon1.fasta	ctg1	1648444	1650085	+	yojI	1-1644/1644	========/======	2022-07-08	99.7	80.21	card	U00096.3:2308615-2306971	YojI mediates resistance to the peptide antibiotic microcin J25 when it is expressed from a multicopy vector. YojI is capable of pumping out microcin molecules. The outer membrane protein TolC in addition to YojI is required for export of microcin J25 out of the cell. Microcin J25 is thus the first known substrate for YojI.	peptide
FSL R8-0115	R5G2B02.assemble.racon1.fasta	ctg1	1769616	1770336	-	baeR	1-722/723	========/======	2022-01-01	99.72	81.3	card	AP009048.1:2166412-2167135	BaeR is a response regulator that promotes the expression of MdtABC and AcrD efflux complexes.	aminocoumarin;aminoglycoside
FSL R8-0115	R5G2B02.assemble.racon1.fasta	ctg1	1773167	1776213	-	mdtC	7-3054/3078	========/======	2022-01-01	98.99	81.63	card	U00096:2158385-2161463	MdtC is a transporter that forms a heteromultimer complex with MdtB to form a multidrug transporter. MdtBC is part of the MdtABC-TolC efflux complex. In the absence of MdtB MdtC can form a homomultimer complex that results in a functioning efflux complex with a narrower drug specificity. mdtC corresponds to 3 loci in Pseudomonas aeruginosa PAO1 (gene name: muxC/muxB) and 3 loci in Pseudomonas aer…	aminocoumarin
FSL R8-0115	R5G2B02.assemble.racon1.fasta	ctg1	1776221	1779341	-	mdtB	1-3122/3123	========/======	2022-01-01	99.94	81.13	card	U00096:2155262-2158385	MdtB is a transporter that forms a heteromultimer complex with MdtC to form a multidrug transporter. MdtBC is part of the MdtABC-TolC efflux complex.	aminocoumarin
FSL R8-0115	R5G2B02.assemble.racon1.fasta	ctg1	1894078	1895500	+	mdtK	1-1425/1425	========/======	2022-02-02	99.86	98.53	card	CP014358.1:2162750-2161325	A multidrug and toxic compound extrusions (MATE) transporter conferring resistance to norfloxacin doxorubicin and acriflavine.	fluoroquinolone
FSL R8-0115	R5G2B02.assemble.racon1.fasta	ctg1	1981672	1982394	+	sdiA	1-723/723	===============	0/0	100	98.62	card	AE006468.2:2040377-2039654	SdiA is a cell division regulator that is also a positive regulator of AcrAB only when it's expressed from a plasmid. When the sdiA gene is on the chromosome it has no effect on expression of acrAB	cephalosporin;fluoroquinolone;glycylcycline;penam;phenicol;rifamycin;tetracycline;triclosan
FSL R8-0115	R5G2B02.assemble.racon1.fasta	ctg1	2175284	2175697	-	H-NS	1-414/414	===============	0/0	100	89.13	card	BA000007.3:1738104-1737690	H-NS is a histone-like protein involved in global gene regulation in Gram-negative bacteria. It is a repressor of the membrane fusion protein genes acrE mdtE and emrK as well as nearby genes of many RND-type multidrug exporters.	cephalosporin;cephamycin;fluoroquinolone;macrolide;penam;tetracycline
FSL R8-0115	R5G2B02.assemble.racon1.fasta	ctg1	2321853	2322290	-	AAC(6')-Iy	1-438/438	===============	0/0	100	98.4	card	AF144880:3541-3979	AAC(6')-Iy is a chromosomal-encoded aminoglycoside acetyltransferase in S. enteritidis and S. enterica. Regulatory mutation required to increase expression of this chromosomally-encoded gene for resistance. In the specific system aminoglycoside resistance was due to a transcriptional fusion secondary to a chromosomal deletion in which the downstream aac(6')-Iy gene was placed under the control of…	aminoglycoside
FSL R8-0115	R5G2B02.assemble.racon1.fasta	ctg1	2433239	2433588	+	marA	1-350/384	==============.	0/0	91.15	88.86	card	AP009048.1:1621287-1621671	In the presence of antibiotic stress E. coli overexpresses the global activator protein MarA which besides inducing MDR efflux pump AcrAB also down- regulates synthesis of the porin OmpF.	carbapenem;cephalosporin;cephamycin;fluoroquinolone;glycylcycline;monobactam;penam;penem;phenicol;rifamycin;tetracycline;triclosan
FSL R8-0115	R5G2B02.assemble.racon1.fasta	ctg1	2913173	2914921	-	msbA	1-1749/1749	===============	0/0	100	84.39	card	U00096.3:966620-968369	MsbA is a multidrug resistance transporter homolog from E. coli and belongs to a superfamily of transporters that contain an adenosine triphosphate (ATP) binding cassette (ABC) which is also called a nucleotide-binding domain (NBD). MsbA is a member of the MDR-ABC transporter group by sequence homology. MsbA transports lipid A a major component of the bacterial outer cell membrane and is the only…	nitroimidazole
FSL R8-0115	R5G2B02.assemble.racon1.fasta	ctg1	3163130	3163802	+	kdpE	1-673/678	========/======	2022-02-02	99.12	81.75	card	U00096.3:721733-721055	kdpE is a transcriptional activator that is part of the two-component system KdpD/KdpE that is studied for its regulatory role in potassium transport and has been identified as an adaptive regulator involved in the virulence and intracellular survival of pathogenic bacteria. kdpE regulates a range of virulence loci through direct promoter binding.	aminoglycoside
FSL R8-0115	R5G2B02.assemble.racon1.fasta	ctg1	3281766	3282120	-	ramA	21-375/375	===============	0/0	94.67	80	card	JQ727668:0-375	RamA (resistance antibiotic multiple) is a positive regulator of AcrAB-TolC and leads to high level multidrug resistance in Klebsiella pneumoniae Salmonella enterica and Enterobacter aerugenes increasing the expression of both the mar operon as well as AcrAB. RamA also decreases OmpF expression.	carbapenem;cephalosporin;cephamycin;fluoroquinolone;glycylcycline;monobactam;penam;penem;phenicol;rifamycin;tetracycline;triclosan
FSL R8-0115	R5G2B02.assemble.racon1.fasta	ctg1	3380037	3381230	+	Escherichia_coli_acrA	1-1194/1194	===============	0/0	100	83.33	card	U00096.3:485619-484425	AcrA is a subunit of the AcrAB-TolC multidrug efflux system that in E. coli.	cephalosporin;fluoroquinolone;glycylcycline;penam;phenicol;rifamycin;tetracycline;triclosan
FSL R8-0115	R5G2B02.assemble.racon1.fasta	ctg1	3381253	3384380	+	acrB	1-3132/3150	========/======	2022-06-06	99.27	85.44	card	U00096.3:484403-481253	Protein subunit of AcrA-AcrB-TolC multidrug efflux complex. AcrB functions as a herterotrimer which forms the inner membrane component and is primarily responsible for substrate recognition and energy transduction by acting as a drug/proton antiporter.	cephalosporin;fluoroquinolone;glycylcycline;penam;phenicol;rifamycin;tetracycline;triclosan
FSL R8-0115	R5G2B02.assemble.racon1.fasta	ctg1	3478793	3479949	+	Escherichia_coli_ampH	1-1158/1158	========/======	2022-01-01	99.91	80.48	card	AP012030.1:396711-395553	AmpH is a class C ampC-like beta-lactamase and penicillin-binding protein identified in Escherichia coli.	cephalosporin;penam
FSL R8-0115	R5G2B02.assemble.racon1.fasta	ctg1	3507440	3507904	-	golS	1-465/465	===============	0/0	100	99.36	card	AE006468.2:400860-401325	GolS is a regulator activated by the presence of golD and promotes the expression of the MdsABC efflux pump.	carbapenem;cephalosporin;cephamycin;monobactam;penam;penem;phenicol
FSL R8-0115	R5G2B02.assemble.racon1.fasta	ctg1	3510479	3511704	+	mdsA	1-1227/1227	========/======	2022-01-01	99.92	98.53	card	AE006468.2:398284-397057	MdsA is the membrane fusion protein of the multidrug and metal efflux complex MdsABC.	carbapenem;cephalosporin;cephamycin;monobactam;penam;penem;phenicol
FSL R8-0115	R5G2B02.assemble.racon1.fasta	ctg1	3511701	3514867	+	mdsB	1-3168/3168	========/======	2022-01-01	99.97	98.93	card	AE006468.2:397061-393893	MdsB is the inner membrane transporter of the multidrug and metal efflux complex MdsABC. mdsB corresponds to 1 locus in Pseudomonas aeruginosa PAO1 (gene name: mexQ) and 2 loci in Pseudomonas aeruginosa LESB58.	carbapenem;cephalosporin;cephamycin;monobactam;penam;penem;phenicol
FSL R8-0115	R5G2B02.assemble.racon1.fasta	ctg1	3514830	3516340	+	mdsC	1-1512/1512	========/======	2022-01-01	99.93	98.28	card	AE006468.2:393931-392419	MdsC is the outer membrane channel of the multidrug and metal efflux complex MdsABC.	carbapenem;cephalosporin;cephamycin;monobactam;penam;penem;phenicol
FSL R8-0115	R5G2B02.assemble.racon1.fasta	ctg1	4478159	4479524	+	cpxA	1-1367/1374	========/======	2022-01-01	99.42	85.22	card	BA000007.3:4905062-4903688	CpxA is a membrane-localized sensor kinase that is activated by envelope stress. It starts a kinase cascade that activates CpxR which promotes efflux complex expression.	aminocoumarin;aminoglycoside
FSL R8-0115	R5G2B02.assemble.racon1.fasta	ctg2	78578	79542	+	ANT(3'')-IIa	1-972/972	========/======	2022-04-09	99.18	98.87	card	X02340.1:222-1194	ANT(3'')-IIa is a aminoglycoside nucleotidyltransferase identified in Acinetobacter spp. via horizontal gene transfer mechanisms.	aminoglycoside
FSL R8-0115	R5G2B02.assemble.racon1.fasta	ctg2	79709	80608	+	AAC(3)-VIa	1-900/900	===============	0/0	100	99.78	card	M88012:192-1092	AAC(3)-VIa is a plasmid-encoded aminoglycoside acetyltransferase in E. cloacae S. enterica and E. coli	aminoglycoside
FSL R8-0115	R5G2B02.assemble.racon1.fasta	ctg2	86606	87445	+	sul1	1-840/840	===============	0/0	100	100	card	JF969163:1053-1893	Sul1 is a sulfonamide resistant dihydropteroate synthase of Gram-negative bacteria. It is linked to other resistance genes of class 1 integrons.	sulfonamide
FSL R8-3581	R5G2B03.assemble.racon1.fasta	ctg1	96287	97797	-	mdsC	1-1512/1512	========/======	2022-01-01	99.93	98.35	card	AE006468.2:393931-392419	MdsC is the outer membrane channel of the multidrug and metal efflux complex MdsABC.	carbapenem;cephalosporin;cephamycin;monobactam;penam;penem;phenicol
FSL R8-3581	R5G2B03.assemble.racon1.fasta	ctg1	97760	100925	-	mdsB	1-3168/3168	========/======	2022-02-02	99.94	99.37	card	AE006468.2:397061-393893	MdsB is the inner membrane transporter of the multidrug and metal efflux complex MdsABC. mdsB corresponds to 1 locus in Pseudomonas aeruginosa PAO1 (gene name: mexQ) and 2 loci in Pseudomonas aeruginosa LESB58.	carbapenem;cephalosporin;cephamycin;monobactam;penam;penem;phenicol
FSL R8-3581	R5G2B03.assemble.racon1.fasta	ctg1	100922	102147	-	mdsA	1-1227/1227	========/======	2022-01-01	99.92	99.27	card	AE006468.2:398284-397057	MdsA is the membrane fusion protein of the multidrug and metal efflux complex MdsABC.	carbapenem;cephalosporin;cephamycin;monobactam;penam;penem;phenicol
FSL R8-3581	R5G2B03.assemble.racon1.fasta	ctg1	104721	105185	+	golS	1-465/465	===============	0/0	100	99.36	card	AE006468.2:400860-401325	GolS is a regulator activated by the presence of golD and promotes the expression of the MdsABC efflux pump.	carbapenem;cephalosporin;cephamycin;monobactam;penam;penem;phenicol
FSL R8-3581	R5G2B03.assemble.racon1.fasta	ctg1	132681	133838	-	Escherichia_coli_ampH	1-1158/1158	========/======	2022-02-02	99.91	80.07	card	AP012030.1:396711-395553	AmpH is a class C ampC-like beta-lactamase and penicillin-binding protein identified in Escherichia coli.	cephalosporin;penam
FSL R8-3581	R5G2B03.assemble.racon1.fasta	ctg1	235452	238585	-	acrB	1-3132/3150	========/======	18/20	99.14	84.44	card	U00096.3:484403-481253	Protein subunit of AcrA-AcrB-TolC multidrug efflux complex. AcrB functions as a herterotrimer which forms the inner membrane component and is primarily responsible for substrate recognition and energy transduction by acting as a drug/proton antiporter.	cephalosporin;fluoroquinolone;glycylcycline;penam;phenicol;rifamycin;tetracycline;triclosan
FSL R8-3581	R5G2B03.assemble.racon1.fasta	ctg1	238608	239800	-	Escherichia_coli_acrA	1-1194/1194	========/======	2022-01-01	99.92	83	card	U00096.3:485619-484425	AcrA is a subunit of the AcrAB-TolC multidrug efflux system that in E. coli.	cephalosporin;fluoroquinolone;glycylcycline;penam;phenicol;rifamycin;tetracycline;triclosan
FSL R8-3581	R5G2B03.assemble.racon1.fasta	ctg1	337914	338268	+	ramA	21-375/375	===============	0/0	94.67	80	card	JQ727668:0-375	RamA (resistance antibiotic multiple) is a positive regulator of AcrAB-TolC and leads to high level multidrug resistance in Klebsiella pneumoniae Salmonella enterica and Enterobacter aerugenes increasing the expression of both the mar operon as well as AcrAB. RamA also decreases OmpF expression.	carbapenem;cephalosporin;cephamycin;fluoroquinolone;glycylcycline;monobactam;penam;penem;phenicol;rifamycin;tetracycline;triclosan
FSL R8-3581	R5G2B03.assemble.racon1.fasta	ctg1	465295	465967	-	kdpE	1-673/678	========/======	2022-02-02	99.12	82.2	card	U00096.3:721733-721055	kdpE is a transcriptional activator that is part of the two-component system KdpD/KdpE that is studied for its regulatory role in potassium transport and has been identified as an adaptive regulator involved in the virulence and intracellular survival of pathogenic bacteria. kdpE regulates a range of virulence loci through direct promoter binding.	aminoglycoside
FSL R8-3581	R5G2B03.assemble.racon1.fasta	ctg1	717466	719214	+	msbA	1-1749/1749	===============	0/0	100	84.62	card	U00096.3:966620-968369	MsbA is a multidrug resistance transporter homolog from E. coli and belongs to a superfamily of transporters that contain an adenosine triphosphate (ATP) binding cassette (ABC) which is also called a nucleotide-binding domain (NBD). MsbA is a member of the MDR-ABC transporter group by sequence homology. MsbA transports lipid A a major component of the bacterial outer cell membrane and is the only…	nitroimidazole
FSL R8-3581	R5G2B03.assemble.racon1.fasta	ctg1	898554	899276	+	sdiA	1-723/723	===============	0/0	100	98.75	card	AE006468.2:2040377-2039654	SdiA is a cell division regulator that is also a positive regulator of AcrAB only when it's expressed from a plasmid. When the sdiA gene is on the chromosome it has no effect on expression of acrAB	cephalosporin;fluoroquinolone;glycylcycline;penam;phenicol;rifamycin;tetracycline;triclosan
FSL R8-3581	R5G2B03.assemble.racon1.fasta	ctg1	1086849	1087261	-	H-NS	1-414/414	========/======	2022-01-01	99.76	89.13	card	BA000007.3:1738104-1737690	H-NS is a histone-like protein involved in global gene regulation in Gram-negative bacteria. It is a repressor of the membrane fusion protein genes acrE mdtE and emrK as well as nearby genes of many RND-type multidrug exporters.	cephalosporin;cephamycin;fluoroquinolone;macrolide;penam;tetracycline
FSL R8-3581	R5G2B03.assemble.racon1.fasta	ctg1	1231224	1231661	-	AAC(6')-Iaa	1-438/438	===============	0/0	100	99.09	card	AE006468.2:1707351-1707789	AAC(6')-Iaa is a chromosomal-encoded aminoglycoside acetyltransferase in S. typhimurium	aminoglycoside
FSL R8-3581	R5G2B03.assemble.racon1.fasta	ctg1	1343114	1343463	+	marA	1-350/384	==============.	0/0	91.15	89.14	card	AP009048.1:1621287-1621671	In the presence of antibiotic stress E. coli overexpresses the global activator protein MarA which besides inducing MDR efflux pump AcrAB also down- regulates synthesis of the porin OmpF.	carbapenem;cephalosporin;cephamycin;fluoroquinolone;glycylcycline;monobactam;penam;penem;phenicol;rifamycin;tetracycline;triclosan
FSL R8-3581	R5G2B03.assemble.racon1.fasta	ctg1	1814324	1815747	+	mdtK	1-1425/1425	========/======	2022-01-01	99.93	99.58	card	CP014358.1:2162750-2161325	A multidrug and toxic compound extrusions (MATE) transporter conferring resistance to norfloxacin doxorubicin and acriflavine.	fluoroquinolone
FSL R8-3581	R5G2B03.assemble.racon1.fasta	ctg1	1929363	1932483	+	mdtB	1-3122/3123	========/======	2022-01-01	99.94	81.13	card	U00096:2155262-2158385	MdtB is a transporter that forms a heteromultimer complex with MdtC to form a multidrug transporter. MdtBC is part of the MdtABC-TolC efflux complex.	aminocoumarin
FSL R8-3581	R5G2B03.assemble.racon1.fasta	ctg1	1932491	1935537	+	mdtC	7-3054/3078	========/======	2022-01-01	98.99	81.66	card	U00096:2158385-2161463	MdtC is a transporter that forms a heteromultimer complex with MdtB to form a multidrug transporter. MdtBC is part of the MdtABC-TolC efflux complex. In the absence of MdtB MdtC can form a homomultimer complex that results in a functioning efflux complex with a narrower drug specificity. mdtC corresponds to 3 loci in Pseudomonas aeruginosa PAO1 (gene name: muxC/muxB) and 3 loci in Pseudomonas aer…	aminocoumarin
FSL R8-3581	R5G2B03.assemble.racon1.fasta	ctg1	1938369	1939088	+	baeR	1-722/723	========/======	2022-02-02	99.59	81.72	card	AP009048.1:2166412-2167135	BaeR is a response regulator that promotes the expression of MdtABC and AcrD efflux complexes.	aminocoumarin;aminoglycoside
FSL R8-3581	R5G2B03.assemble.racon1.fasta	ctg2	895489	896855	+	cpxA	1-1367/1374	========/======	2022-02-02	99.42	85.23	card	BA000007.3:4905062-4903688	CpxA is a membrane-localized sensor kinase that is activated by envelope stress. It starts a kinase cascade that activates CpxR which promotes efflux complex expression.	aminocoumarin;aminoglycoside
FSL R8-3581	R5G2B03.assemble.racon1.fasta	ctg3	189073	189890	+	bacA	1-818/822	========/======	2022-02-02	99.39	85.84	card	U00096.3:3204131-3203309	The bacA gene product (BacA) recycles undecaprenyl pyrophosphate during cell wall biosynthesis which confers resistance to bacitracin.	peptide
FSL R8-3581	R5G2B03.assemble.racon1.fasta	ctg3	210415	211870	-	tolC	1-1466/1488	========/======	2022-03-10	97.85	81.58	card	FJ768952:0-1488	TolC is a protein subunit of many multidrug efflux complexes in Gram negative bacteria. It is an outer membrane efflux protein and is constitutively open. Regulation of efflux activity is often at its periplasmic entrance by other components of the efflux complex.	aminocoumarin;aminoglycoside;carbapenem;cephalosporin;cephamycin;fluoroquinolone;glycylcycline;macrolide;penam;penem;peptide;phenicol;rifamycin;tetracycline;triclosan
FSL R8-3581	R5G2B03.assemble.racon1.fasta	ctg3	635453	636989	-	emrB	1-1539/1539	========/======	2022-02-02	99.87	84.41	card	U00096:2812615-2814154	emrB is a translocase in the emrB -TolC efflux protein in E. coli. It recognizes substrates including carbonyl cyanide m-chlorophenylhydrazone (CCCP) nalidixic acid and thioloactomycin.	fluoroquinolone
FSL R8-3581	R5G2B03.assemble.racon1.fasta	ctg3	637006	638178	-	emrA	1-1173/1173	========/======	2022-02-02	99.91	82.45	card	AP009048:2810082-2811255	EmrA is a membrane fusion protein providing an efflux pathway with EmrB and TolC between the inner and outer membranes of E. coli a Gram-negative bacterium.	fluoroquinolone
FSL R8-3581	R5G2B03.assemble.racon1.fasta	ctg3	638305	638835	-	emrR	1-531/531	===============	0/0	100	85.69	card	U00096.3:2810769-2811300	EmrR is a negative regulator for the EmrAB-TolC multidrug efflux pump in E. coli. Mutations lead to EmrAB-TolC overexpression.	fluoroquinolone
FSL R8-7983	R5G2B04.assemble.racon1.fasta	ctg1	457587	458218	-	CRP	1-633/633	========/======	2022-01-01	99.84	87.84	card	AP009048.1:4154296-4153663	CRP is a global regulator that represses MdtEF multidrug efflux pump expression.	fluoroquinolone;macrolide;penam
FSL R8-7983	R5G2B04.assemble.racon1.fasta	ctg1	694384	695201	+	bacA	1-818/822	========/======	2022-02-02	99.39	85.84	card	U00096.3:3204131-3203309	The bacA gene product (BacA) recycles undecaprenyl pyrophosphate during cell wall biosynthesis which confers resistance to bacitracin.	peptide
FSL R8-7983	R5G2B04.assemble.racon1.fasta	ctg1	717028	718489	-	tolC	1-1466/1488	========/======	2022-02-04	98.25	81.58	card	FJ768952:0-1488	TolC is a protein subunit of many multidrug efflux complexes in Gram negative bacteria. It is an outer membrane efflux protein and is constitutively open. Regulation of efflux activity is often at its periplasmic entrance by other components of the efflux complex.	aminocoumarin;aminoglycoside;carbapenem;cephalosporin;cephamycin;fluoroquinolone;glycylcycline;macrolide;penam;penem;peptide;phenicol;rifamycin;tetracycline;triclosan
FSL R8-7983	R5G2B04.assemble.racon1.fasta	ctg1	1098931	1100471	-	emrB	1-1539/1539	========/======	2022-03-06	99.87	83.93	card	U00096:2812615-2814154	emrB is a translocase in the emrB -TolC efflux protein in E. coli. It recognizes substrates including carbonyl cyanide m-chlorophenylhydrazone (CCCP) nalidixic acid and thioloactomycin.	fluoroquinolone
FSL R8-7983	R5G2B04.assemble.racon1.fasta	ctg1	1100488	1101659	-	emrA	1-1173/1173	========/======	2022-03-03	99.83	82.28	card	AP009048:2810082-2811255	EmrA is a membrane fusion protein providing an efflux pathway with EmrB and TolC between the inner and outer membranes of E. coli a Gram-negative bacterium.	fluoroquinolone
FSL R8-7983	R5G2B04.assemble.racon1.fasta	ctg1	1101786	1102316	-	emrR	1-531/531	===============	0/0	100	85.5	card	U00096.3:2810769-2811300	EmrR is a negative regulator for the EmrAB-TolC multidrug efflux pump in E. coli. Mutations lead to EmrAB-TolC overexpression.	fluoroquinolone
FSL R8-7983	R5G2B04.assemble.racon1.fasta	ctg1	1360615	1363726	-	acrD	1-3114/3114	========/======	2022-04-04	99.9	81.96	card	AP009048.1:2586250-2589364	AcrD is an aminoglycoside efflux pump expressed in E. coli. Its expression can be induced by indole and is regulated by baeRS and cpxAR.	aminoglycoside
FSL R8-7983	R5G2B04.assemble.racon1.fasta	ctg1	1590972	1592614	+	yojI	1-1644/1644	========/======	2022-08-11	99.64	80.05	card	U00096.3:2308615-2306971	YojI mediates resistance to the peptide antibiotic microcin J25 when it is expressed from a multicopy vector. YojI is capable of pumping out microcin molecules. The outer membrane protein TolC in addition to YojI is required for export of microcin J25 out of the cell. Microcin J25 is thus the first known substrate for YojI.	peptide
FSL R8-7983	R5G2B04.assemble.racon1.fasta	ctg1	1783298	1785046	+	msbA	1-1749/1749	===============	0/0	100	85.42	card	U00096.3:966620-968369	MsbA is a multidrug resistance transporter homolog from E. coli and belongs to a superfamily of transporters that contain an adenosine triphosphate (ATP) binding cassette (ABC) which is also called a nucleotide-binding domain (NBD). MsbA is a member of the MDR-ABC transporter group by sequence homology. MsbA transports lipid A a major component of the bacterial outer cell membrane and is the only…	nitroimidazole
FSL R8-7983	R5G2B04.assemble.racon1.fasta	ctg1	2300829	2301177	-	marA	1-350/384	========/=====.	2022-01-01	90.89	88.57	card	AP009048.1:1621287-1621671	In the presence of antibiotic stress E. coli overexpresses the global activator protein MarA which besides inducing MDR efflux pump AcrAB also down- regulates synthesis of the porin OmpF.	carbapenem;cephalosporin;cephamycin;fluoroquinolone;glycylcycline;monobactam;penam;penem;phenicol;rifamycin;tetracycline;triclosan
FSL R8-7983	R5G2B04.assemble.racon1.fasta	ctg1	2410771	2411207	+	AAC(6')-Iaa	1-438/438	========/======	2022-01-01	99.77	96.8	card	AE006468.2:1707351-1707789	AAC(6')-Iaa is a chromosomal-encoded aminoglycoside acetyltransferase in S. typhimurium	aminoglycoside
FSL R8-7983	R5G2B04.assemble.racon1.fasta	ctg1	2557801	2558213	+	H-NS	1-414/414	========/======	2022-01-01	99.76	88.89	card	BA000007.3:1738104-1737690	H-NS is a histone-like protein involved in global gene regulation in Gram-negative bacteria. It is a repressor of the membrane fusion protein genes acrE mdtE and emrK as well as nearby genes of many RND-type multidrug exporters.	cephalosporin;cephamycin;fluoroquinolone;macrolide;penam;tetracycline
FSL R8-7983	R5G2B04.assemble.racon1.fasta	ctg1	2752650	2753372	-	sdiA	1-723/723	===============	0/0	100	98.48	card	AE006468.2:2040377-2039654	SdiA is a cell division regulator that is also a positive regulator of AcrAB only when it's expressed from a plasmid. When the sdiA gene is on the chromosome it has no effect on expression of acrAB	cephalosporin;fluoroquinolone;glycylcycline;penam;phenicol;rifamycin;tetracycline;triclosan
FSL R8-7983	R5G2B04.assemble.racon1.fasta	ctg1	2799815	2801237	-	mdtK	1-1425/1425	========/======	2022-02-02	99.86	98.6	card	CP014358.1:2162750-2161325	A multidrug and toxic compound extrusions (MATE) transporter conferring resistance to norfloxacin doxorubicin and acriflavine.	fluoroquinolone
FSL R8-7983	R5G2B04.assemble.racon1.fasta	ctg1	2915994	2919114	+	mdtB	1-3122/3123	========/======	2022-01-01	99.94	81.2	card	U00096:2155262-2158385	MdtB is a transporter that forms a heteromultimer complex with MdtC to form a multidrug transporter. MdtBC is part of the MdtABC-TolC efflux complex.	aminocoumarin
FSL R8-7983	R5G2B04.assemble.racon1.fasta	ctg1	2919122	2922169	+	mdtC	7-3054/3078	========/======	2022-02-02	98.99	81.37	card	U00096:2158385-2161463	MdtC is a transporter that forms a heteromultimer complex with MdtB to form a multidrug transporter. MdtBC is part of the MdtABC-TolC efflux complex. In the absence of MdtB MdtC can form a homomultimer complex that results in a functioning efflux complex with a narrower drug specificity. mdtC corresponds to 3 loci in Pseudomonas aeruginosa PAO1 (gene name: muxC/muxB) and 3 loci in Pseudomonas aer…	aminocoumarin
FSL R8-7983	R5G2B04.assemble.racon1.fasta	ctg1	2925003	2925723	+	baeR	1-722/723	========/======	2022-01-01	99.72	81.44	card	AP009048.1:2166412-2167135	BaeR is a response regulator that promotes the expression of MdtABC and AcrD efflux complexes.	aminocoumarin;aminoglycoside
FSL R8-7983	R5G2B04.assemble.racon1.fasta	ctg1	3144662	3145334	+	kdpE	1-673/678	========/======	2022-02-02	99.12	81.6	card	U00096.3:721733-721055	kdpE is a transcriptional activator that is part of the two-component system KdpD/KdpE that is studied for its regulatory role in potassium transport and has been identified as an adaptive regulator involved in the virulence and intracellular survival of pathogenic bacteria. kdpE regulates a range of virulence loci through direct promoter binding.	aminoglycoside
FSL R8-7983	R5G2B04.assemble.racon1.fasta	ctg1	3263312	3263666	-	ramA	21-375/375	===============	0/0	94.67	80	card	JQ727668:0-375	RamA (resistance antibiotic multiple) is a positive regulator of AcrAB-TolC and leads to high level multidrug resistance in Klebsiella pneumoniae Salmonella enterica and Enterobacter aerugenes increasing the expression of both the mar operon as well as AcrAB. RamA also decreases OmpF expression.	carbapenem;cephalosporin;cephamycin;fluoroquinolone;glycylcycline;monobactam;penam;penem;phenicol;rifamycin;tetracycline;triclosan
FSL R8-7983	R5G2B04.assemble.racon1.fasta	ctg1	3340471	3341663	+	Escherichia_coli_acrA	1-1194/1194	========/======	2022-01-01	99.92	83.5	card	U00096.3:485619-484425	AcrA is a subunit of the AcrAB-TolC multidrug efflux system that in E. coli.	cephalosporin;fluoroquinolone;glycylcycline;penam;phenicol;rifamycin;tetracycline;triclosan
FSL R8-7983	R5G2B04.assemble.racon1.fasta	ctg1	3341686	3344814	+	acrB	1-3132/3150	========/======	2022-05-05	99.3	85.41	card	U00096.3:484403-481253	Protein subunit of AcrA-AcrB-TolC multidrug efflux complex. AcrB functions as a herterotrimer which forms the inner membrane component and is primarily responsible for substrate recognition and energy transduction by acting as a drug/proton antiporter.	cephalosporin;fluoroquinolone;glycylcycline;penam;phenicol;rifamycin;tetracycline;triclosan
FSL R8-7983	R5G2B04.assemble.racon1.fasta	ctg1	3439260	3440417	+	Escherichia_coli_ampH	1-1158/1158	===============	0/0	100	80.05	card	AP012030.1:396711-395553	AmpH is a class C ampC-like beta-lactamase and penicillin-binding protein identified in Escherichia coli.	cephalosporin;penam
FSL R8-7983	R5G2B04.assemble.racon1.fasta	ctg1	3467937	3468401	-	golS	1-465/465	===============	0/0	100	99.36	card	AE006468.2:400860-401325	GolS is a regulator activated by the presence of golD and promotes the expression of the MdsABC efflux pump.	carbapenem;cephalosporin;cephamycin;monobactam;penam;penem;phenicol
FSL R8-7983	R5G2B04.assemble.racon1.fasta	ctg1	3470976	3472201	+	mdsA	1-1227/1227	========/======	2022-01-01	99.92	98.53	card	AE006468.2:398284-397057	MdsA is the membrane fusion protein of the multidrug and metal efflux complex MdsABC.	carbapenem;cephalosporin;cephamycin;monobactam;penam;penem;phenicol
FSL R8-7983	R5G2B04.assemble.racon1.fasta	ctg1	3472198	3475364	+	mdsB	1-3168/3168	========/======	2022-01-01	99.97	98.86	card	AE006468.2:397061-393893	MdsB is the inner membrane transporter of the multidrug and metal efflux complex MdsABC. mdsB corresponds to 1 locus in Pseudomonas aeruginosa PAO1 (gene name: mexQ) and 2 loci in Pseudomonas aeruginosa LESB58.	carbapenem;cephalosporin;cephamycin;monobactam;penam;penem;phenicol
FSL R8-7983	R5G2B04.assemble.racon1.fasta	ctg1	3475327	3476836	+	mdsC	1-1512/1512	========/======	2022-02-02	99.87	98.35	card	AE006468.2:393931-392419	MdsC is the outer membrane channel of the multidrug and metal efflux complex MdsABC.	carbapenem;cephalosporin;cephamycin;monobactam;penam;penem;phenicol
FSL R8-7983	R5G2B04.assemble.racon1.fasta	ctg1	3974693	3975115	-	FosA7	1-423/423	===============	0/0	100	99.76	card	LAPJ01000014.1:36822-37245	fosA7 is an enzyme that confers resistance to fosfomycin in Escherichia coli by breaking the epoxide ring of the molecule.	fosfomycin
FSL R8-7983	R5G2B04.assemble.racon1.fasta	ctg1	4417037	4418402	+	cpxA	1-1367/1374	========/======	2022-01-01	99.42	85.22	card	BA000007.3:4905062-4903688	CpxA is a membrane-localized sensor kinase that is activated by envelope stress. It starts a kinase cascade that activates CpxR which promotes efflux complex expression.	aminocoumarin;aminoglycoside
FSL S5-0490	R5G2B05.assemble.racon1.fasta	ctg1	168147	169512	-	cpxA	1-1367/1374	========/======	2022-01-01	99.42	85.15	card	BA000007.3:4905062-4903688	CpxA is a membrane-localized sensor kinase that is activated by envelope stress. It starts a kinase cascade that activates CpxR which promotes efflux complex expression.	aminocoumarin;aminoglycoside
FSL S5-0490	R5G2B05.assemble.racon1.fasta	ctg1	1150900	1152410	-	mdsC	1-1512/1512	========/======	2022-01-01	99.93	99.07	card	AE006468.2:393931-392419	MdsC is the outer membrane channel of the multidrug and metal efflux complex MdsABC.	carbapenem;cephalosporin;cephamycin;monobactam;penam;penem;phenicol
FSL S5-0490	R5G2B05.assemble.racon1.fasta	ctg1	1152373	1155539	-	mdsB	1-3168/3168	========/======	2022-01-01	99.97	99.08	card	AE006468.2:397061-393893	MdsB is the inner membrane transporter of the multidrug and metal efflux complex MdsABC. mdsB corresponds to 1 locus in Pseudomonas aeruginosa PAO1 (gene name: mexQ) and 2 loci in Pseudomonas aeruginosa LESB58.	carbapenem;cephalosporin;cephamycin;monobactam;penam;penem;phenicol
FSL S5-0490	R5G2B05.assemble.racon1.fasta	ctg1	1155536	1156759	-	mdsA	1-1227/1227	========/======	2022-02-03	99.76	98.61	card	AE006468.2:398284-397057	MdsA is the membrane fusion protein of the multidrug and metal efflux complex MdsABC.	carbapenem;cephalosporin;cephamycin;monobactam;penam;penem;phenicol
FSL S5-0490	R5G2B05.assemble.racon1.fasta	ctg1	1159334	1159798	+	golS	1-465/465	===============	0/0	100	99.14	card	AE006468.2:400860-401325	GolS is a regulator activated by the presence of golD and promotes the expression of the MdsABC efflux pump.	carbapenem;cephalosporin;cephamycin;monobactam;penam;penem;phenicol
FSL S5-0490	R5G2B05.assemble.racon1.fasta	ctg1	1187285	1188441	-	Escherichia_coli_ampH	1-1158/1158	========/======	2022-01-01	99.91	80.05	card	AP012030.1:396711-395553	AmpH is a class C ampC-like beta-lactamase and penicillin-binding protein identified in Escherichia coli.	cephalosporin;penam
FSL S5-0490	R5G2B05.assemble.racon1.fasta	ctg1	1287572	1290697	-	acrB	1-3132/3150	========/======	2022-07-08	99.21	85.38	card	U00096.3:484403-481253	Protein subunit of AcrA-AcrB-TolC multidrug efflux complex. AcrB functions as a herterotrimer which forms the inner membrane component and is primarily responsible for substrate recognition and energy transduction by acting as a drug/proton antiporter.	cephalosporin;fluoroquinolone;glycylcycline;penam;phenicol;rifamycin;tetracycline;triclosan
FSL S5-0490	R5G2B05.assemble.racon1.fasta	ctg1	1290720	1291912	-	Escherichia_coli_acrA	1-1194/1194	========/======	2022-01-01	99.92	83	card	U00096.3:485619-484425	AcrA is a subunit of the AcrAB-TolC multidrug efflux system that in E. coli.	cephalosporin;fluoroquinolone;glycylcycline;penam;phenicol;rifamycin;tetracycline;triclosan
FSL S5-0490	R5G2B05.assemble.racon1.fasta	ctg1	1398710	1399064	+	ramA	21-375/375	===============	0/0	94.67	80	card	JQ727668:0-375	RamA (resistance antibiotic multiple) is a positive regulator of AcrAB-TolC and leads to high level multidrug resistance in Klebsiella pneumoniae Salmonella enterica and Enterobacter aerugenes increasing the expression of both the mar operon as well as AcrAB. RamA also decreases OmpF expression.	carbapenem;cephalosporin;cephamycin;fluoroquinolone;glycylcycline;monobactam;penam;penem;phenicol;rifamycin;tetracycline;triclosan
FSL S5-0490	R5G2B05.assemble.racon1.fasta	ctg1	1526120	1526792	-	kdpE	1-673/678	========/======	2022-02-02	99.12	81.6	card	U00096.3:721733-721055	kdpE is a transcriptional activator that is part of the two-component system KdpD/KdpE that is studied for its regulatory role in potassium transport and has been identified as an adaptive regulator involved in the virulence and intracellular survival of pathogenic bacteria. kdpE regulates a range of virulence loci through direct promoter binding.	aminoglycoside
FSL S5-0490	R5G2B05.assemble.racon1.fasta	ctg1	1772464	1774212	+	msbA	1-1749/1749	===============	0/0	100	84.85	card	U00096.3:966620-968369	MsbA is a multidrug resistance transporter homolog from E. coli and belongs to a superfamily of transporters that contain an adenosine triphosphate (ATP) binding cassette (ABC) which is also called a nucleotide-binding domain (NBD). MsbA is a member of the MDR-ABC transporter group by sequence homology. MsbA transports lipid A a major component of the bacterial outer cell membrane and is the only…	nitroimidazole
FSL S5-0490	R5G2B05.assemble.racon1.fasta	ctg1	2338510	2338859	-	marA	1-350/384	==============.	0/0	91.15	89.14	card	AP009048.1:1621287-1621671	In the presence of antibiotic stress E. coli overexpresses the global activator protein MarA which besides inducing MDR efflux pump AcrAB also down- regulates synthesis of the porin OmpF.	carbapenem;cephalosporin;cephamycin;fluoroquinolone;glycylcycline;monobactam;penam;penem;phenicol;rifamycin;tetracycline;triclosan
FSL S5-0490	R5G2B05.assemble.racon1.fasta	ctg1	2465053	2465490	+	AAC(6')-Iaa	1-438/438	===============	0/0	100	99.09	card	AE006468.2:1707351-1707789	AAC(6')-Iaa is a chromosomal-encoded aminoglycoside acetyltransferase in S. typhimurium	aminoglycoside
FSL S5-0490	R5G2B05.assemble.racon1.fasta	ctg1	2627512	2627924	+	H-NS	1-414/414	========/======	2022-01-01	99.76	88.89	card	BA000007.3:1738104-1737690	H-NS is a histone-like protein involved in global gene regulation in Gram-negative bacteria. It is a repressor of the membrane fusion protein genes acrE mdtE and emrK as well as nearby genes of many RND-type multidrug exporters.	cephalosporin;cephamycin;fluoroquinolone;macrolide;penam;tetracycline
FSL S5-0490	R5G2B05.assemble.racon1.fasta	ctg1	2812977	2813699	-	sdiA	1-723/723	===============	0/0	100	98.34	card	AE006468.2:2040377-2039654	SdiA is a cell division regulator that is also a positive regulator of AcrAB only when it's expressed from a plasmid. When the sdiA gene is on the chromosome it has no effect on expression of acrAB	cephalosporin;fluoroquinolone;glycylcycline;penam;phenicol;rifamycin;tetracycline;triclosan
FSL S5-0490	R5G2B05.assemble.racon1.fasta	ctg1	2869200	2870622	-	mdtK	1-1425/1425	========/======	2022-02-02	99.86	98.67	card	CP014358.1:2162750-2161325	A multidrug and toxic compound extrusions (MATE) transporter conferring resistance to norfloxacin doxorubicin and acriflavine.	fluoroquinolone
FSL S5-0490	R5G2B05.assemble.racon1.fasta	ctg1	2989406	2992525	+	mdtB	1-3122/3123	========/======	2022-02-02	99.9	81.29	card	U00096:2155262-2158385	MdtB is a transporter that forms a heteromultimer complex with MdtC to form a multidrug transporter. MdtBC is part of the MdtABC-TolC efflux complex.	aminocoumarin
FSL S5-0490	R5G2B05.assemble.racon1.fasta	ctg1	2992533	2995578	+	mdtC	7-3054/3078	========/======	2022-02-02	98.96	81.46	card	U00096:2158385-2161463	MdtC is a transporter that forms a heteromultimer complex with MdtB to form a multidrug transporter. MdtBC is part of the MdtABC-TolC efflux complex. In the absence of MdtB MdtC can form a homomultimer complex that results in a functioning efflux complex with a narrower drug specificity. mdtC corresponds to 3 loci in Pseudomonas aeruginosa PAO1 (gene name: muxC/muxB) and 3 loci in Pseudomonas aer…	aminocoumarin
FSL S5-0490	R5G2B05.assemble.racon1.fasta	ctg1	2998406	2999127	+	baeR	1-722/723	===============	0/0	99.86	81.3	card	AP009048.1:2166412-2167135	BaeR is a response regulator that promotes the expression of MdtABC and AcrD efflux complexes.	aminocoumarin;aminoglycoside
FSL S5-0490	R5G2B05.assemble.racon1.fasta	ctg1	3126400	3128042	-	yojI	1-1644/1644	========/======	2022-06-07	99.76	80.27	card	U00096.3:2308615-2306971	YojI mediates resistance to the peptide antibiotic microcin J25 when it is expressed from a multicopy vector. YojI is capable of pumping out microcin molecules. The outer membrane protein TolC in addition to YojI is required for export of microcin J25 out of the cell. Microcin J25 is thus the first known substrate for YojI.	peptide
[truncated: 1,454 more rows]

## Sheet: SP302_TP_Abricate_VFDB
Isolate ID (Cornell Food Safety Lab ID)	#FILE	SEQUENCE	START	END	STRAND	GENE	COVERAGE	COVERAGE_MAP	GAPS	%COVERAGE	%IDENTITY	DATABASE	ACCESSION	PRODUCT	RESISTANCE
[truncated: 9,399 more rows]

## Sheet: SP303_TP_RGI_CARD
Isolate ID (Cornell Food Safety Lab ID)	File	ORF_ID	Contig	Start	Stop	Orientation	Cut_Off	Pass_Bitscore	Best_Hit_Bitscore	Best_Hit_ARO	Best_Identities	ARO	Model_type	SNPs_in_Best_Hit_ARO	Other_SNPs	Drug Class	Resistance Mechanism	AMR Gene Family	Predicted_DNA	Predicted_Protein	CARD_Protein_Sequence	Percentage Length of Reference Sequence	ID	Model_ID	Nudged	Note
[truncated: 2,785 more rows]

[truncated: 6 more sheets: SP304_FN_Abricate_CARD, SP305_FN_Abricate_VFDB, SP306_FN_RGI_CARD, SP307_FP_Abricate_CARD, SP308_FP_Abricate_VFDB, SP309_FP_RGI_CARD]
